# Supplementary material for: Comparative Genomic Analyses of Streptococcus pseudopneumoniae Provide Insight into Virulence and Commensalism Dynamics
Source: PLoS One. 2013 Jun 19;8(6):e65670. doi: 10.1371/journal.pone.0065670 (PMC3686770; doi:10.1371/journal.pone.0065670)
Supplement: File S1 — List of closely related streptococcal species based on genome comparison with S. pseudopneumoniae IS7493. (XLS) [file pone.0065670.s002.xls]

## Sheet: SPPN_closest_neighbours.txt
Genome ID	Score	Genome Name
171101	500	Streptococcus pneumoniae R6
170187	491	Streptococcus pneumoniae TIGR4
1313.5	476	Streptococcus pneumoniae OXC141
373153	471	Streptococcus pneumonia pneumoniae D39
1313.3	459	Streptococcus pneumoniae INV104B
216600	441	Streptococcus pneumoniae 23F
1313.4	437	Streptococcus pneumoniae INV200
406556	432	Streptococcus pneumoniae SP3-BS71
406561	424	Streptococcus pneumoniae SP18-BS74
406563	423	Streptococcus pneumoniae SP23-BS72
406557	420	Streptococcus pneumoniae SP6-BS73
406558	420	Streptococcus pneumoniae SP9-BS68
406560	417	Streptococcus pneumoniae SP14-BS69
406559	416	Streptococcus pneumoniae SP11-BS70
453362	409	Streptococcus pneumoniae CDC1873-00
246201	401	Streptococcus mitis NCTC 12261
453361	379	Streptococcus pneumoniae CDC1087-00
453363	370	Streptococcus pneumoniae SP195
453365	366	Streptococcus pneumoniae CDC0288-04
516950	360	Streptococcus pneumoniae CGSP14
453365	359	Streptococcus pneumoniae CDC3059-06
487214	350	Streptococcus pneumoniae Hungary19A-6
388920	337	Streptococcus sanguinis SK36
467706	276	Streptococcus gordonii str. Challis substr. CH1
264199	232	Streptococcus thermophilus LMG 18311
299768	221	Streptococcus thermophilus CNRZ1066
208435	214	Streptococcus agalactiae 2603V/R
205921	214	Streptococcus agalactiae A909
218494	213	Streptococcus suis P1/7
322160	210	Streptococcus thermophilus LMD-9
