# Supplementary material for: Comparative Genomic Analyses of Streptococcus pseudopneumoniae Provide Insight into Virulence and Commensalism Dynamics
Source: PLoS One. 2013 Jun 19;8(6):e65670. doi: 10.1371/journal.pone.0065670 (PMC3686770; doi:10.1371/journal.pone.0065670)
Supplement: File S2 — Detailed genome comparison analysis at the functional and sequence level between S. pseudopneumoniae IS7493, S. pneumoniae R6 and S. mitis NCTC12261. (XLS) [file pone.0065670.s003.xls]

## Sheet: Stats
	Pseudo	Mitis (NCTC 12261)	Pneumo (R6)	Genbank R6
Size	2,190,731 bp	2,045,857 bp	2,038,615 bp	2038615
Subsystems	306	298	325
CDS	2271	2172	2313	2115
RNA	44	97	92	73
All 3	910
Pseudo + Pneumo	256
Pseudo + Mitis	36
Pneumo + Mitis	61
Pseudo	147
Pneumo	167
Mitis	247
Gene Annotations are obtained through RAST Server and SEED Viewer
We request that groups using the SEED cite: Overbeek et al., Nucleic Acids Res 33(17), 2005 (Supplementary material)
We request that groups using the RAST server cite: Aziz et al., BMC Genomics, 2008 (Supplementary material)
Our approaches to annotation, gene calling, etc. are outlined in a series of Standard Operating Procedures.
Read about how other groups have used our tools in their research on our Publications page.
HOW SEED ANNOTATES
http://rast.nmpdr.org/seedviewer.cgi?page=HowToAnnotate
Only annotations that exactly match a functional role of a
subsystem can be used by our system to complete a subsystem.
http://www.theseed.org/wiki/index.php/Home_of_the_SEED

## Sheet: Gene Functions
PSEUDO
MITIS
PNEUMO R6

## Sheet: Compare Strep. Sp.
Gene Role	Found in	Subsystem
(3R)-hydroxymyristoyl-[acyl carrier protein] dehydratase (EC 4.2.1.-)	All 3	Fatty Acid Biosynthesis FASII
Teicoplanin resistance protein	Pneumo Only	- none -
1,4-alpha-glucan (glycogen) branching enzyme, GH-13-type (EC 2.4.1.18)	All 3	Glycogen metabolism
1,4-alpha-glucan (glycogen) branching enzyme, GH-13-type (EC 2.4.1.18); interrupted	Mitis Only	Glycogen metabolism
10 kDa chaperonin	Mitis Only	- none -
16S rRNA m(2)G 1207 methyltransferase (EC 2.1.1.52)	All 3	- none -
16S rRNA processing protein RimM	All 3	KH domain RNA binding protein YlqC
1-acyl-sn-glycerol-3-phosphate acyltransferase (EC 2.3.1.51)	All 3	Phosphate metabolism
1-phosphofructokinase (EC 2.7.1.56)	All 3	Fructose utilization
2,3,4,5-tetrahydropyridine-2,6-dicarboxylate N-acetyltransferase (EC 2.3.1.89)	All 3	Lysine Biosynthesis DAP Pathway
2,3-butanediol dehydrogenase, S-alcohol forming, (R)-acetoin-specific (EC 1.1.1.4) / Acetoin (diacetyl) reductase (EC 1.1.1.5)	Mitis Only	Acetoin, butanediol metabolism
23S rRNA m1G745 methyltransferase	Pseudo and Pneumo	- none -
23S rRNA methyltransferase (EC 2.1.1.-)	Pseudo Only	- none -
23S rRNA methyltransferase and Florfenicol/chloramphenicol resistance protein / Radical SAM family enzyme, UPF0063 family	Pseudo Only	- none -
2-C-methyl-D-erythritol 4-phosphate cytidylyltransferase (EC 2.7.7.60)	All 3	Isoprenoid Biosynthesis
choline binding protein I	Pneumo Only	- none -
Immunity factor CibC	Pneumo Only	Fratricide in Streptococcus
2-haloalkanoic acid dehalogenase (EC 3.8.1.2)	All 3	- none -
2-isopropylmalate synthase (EC 2.3.3.13)	All 3	Branched-Chain Amino Acid Biosynthesis
2-keto-3-deoxy-D-arabino-heptulosonate-7-phosphate synthase I alpha (EC 2.5.1.54) # AroA I alpha	All 3	Common Pathway For Synthesis of Aromatic Compounds (DAHP synthase to chorismate)
3&#39;-to-5&#39; exoribonuclease RNase R	All 3	- none -
3,4-dihydroxy-2-butanone 4-phosphate synthase / GTP cyclohydrolase II (EC 3.5.4.25)	Pseudo and Pneumo	riboflavin to FAD
33 kDa chaperonin	Mitis Only	- none -
3-dehydroquinate dehydratase I (EC 4.2.1.10) # AroC I	All 3	Common Pathway For Synthesis of Aromatic Compounds (DAHP synthase to chorismate)
3-dehydroquinate synthase (EC 4.2.3.4) # AroB	All 3	Common Pathway For Synthesis of Aromatic Compounds (DAHP synthase to chorismate)
3-isopropylmalate dehydratase large subunit (EC 4.2.1.33)	Pseudo and Mitis	Branched-Chain Amino Acid Biosynthesis
3-isopropylmalate dehydratase small subunit (EC 4.2.1.33)	All 3	Branched-Chain Amino Acid Biosynthesis
3-isopropylmalate dehydrogenase (EC 1.1.1.85)	All 3	Branched-Chain Amino Acid Biosynthesis
3-Ketoacyl-ACP reductase	Pseudo and Pneumo	- none -
Glycosyl transferase, family 2, (EC 2.4.1.-)	Pneumo Only	- none -
3-oxoacyl-[acyl-carrier protein] reductase (EC 1.1.1.100)	All 3	Fatty Acid Biosynthesis FASII
3-oxoacyl-[acyl-carrier-protein] synthase, KASII (EC 2.3.1.41)	All 3	Fatty Acid Biosynthesis FASII
3-oxoacyl-[acyl-carrier-protein] synthase, KASIII (EC 2.3.1.41)	All 3	Fatty Acid Biosynthesis FASII
4-alpha-glucanotransferase (amylomaltase) (EC 2.4.1.25)	All 3	Maltose and Maltodextrin Utilization
ABC transporter ATP-binding/membrane spanning protein - multidrug resistance	Pneumo Only	- none -
4-hydroxybenzoate polyprenyltransferase and related prenyltransferases	Mitis Only	- none -
4-methyl-5(B-hydroxyethyl)-thiazole monophosphate biosynthesis enzyme	Mitis Only	- none -
4-methyl-5(b-hydroxyethyl)-thiazole monophosphate biosynthesis protein	Pseudo and Pneumo	- none -
4-oxalocrotonate tautomerase (EC 5.3.2.-); Xylose transport system permease protein xylH	Pseudo and Pneumo	- none -
5&#39;-methylthioadenosine nucleosidase (EC 3.2.2.16) / S-adenosylhomocysteine nucleosidase (EC 3.2.2.9)	All 3	Polyamine Metabolism
5,10-methylenetetrahydrofolate reductase (EC 1.5.1.20)	All 3	One-carbon metabolism by tetrahydropterines
50S ribosomal subunit maturation GTPase RbgA (B. subtilis YlqF)	All 3	Universal GTPases
5-Enolpyruvylshikimate-3-phosphate synthase (EC 2.5.1.19) # AroF	All 3	Common Pathway For Synthesis of Aromatic Compounds (DAHP synthase to chorismate)
5-formyltetrahydrofolate cyclo-ligase (EC 6.3.3.2)	All 3	One-carbon metabolism by tetrahydropterines
5-methyltetrahydropteroyltriglutamate--homocysteine methyltransferase (EC 2.1.1.14)	All 3	Methionine Biosynthesis
6,7-dimethyl-8-ribityllumazine synthase (EC 2.5.1.9)	Pseudo and Pneumo	Riboflavin, FMN and FAD metabolism
60 kDa chaperonin	Mitis Only	- none -
6-phospho-beta-galactosidase (EC 3.2.1.85)	All 3	Lactose and Galactose Uptake and Utilization
6-phospho-beta-glucosidase (EC 3.2.1.86)	All 3	Beta-Glucoside Metabolism
6-phosphofructokinase (EC 2.7.1.11)	All 3	N-Acetyl-Galactosamine and Galactosamine Utilization
6-phosphogluconate dehydrogenase (EC 1.1.1.44)	Mitis Only	- none -
6-phosphogluconate dehydrogenase, decarboxylating (EC 1.1.1.44)	All 3	Pentose phosphate pathway
6-phosphogluconolactonase (EC 3.1.1.31)	All 3	Pentose phosphate pathway
77ORF017	Pseudo Only	- none -
A/G-specific adenine glycosylase (EC 3.2.2.-)	All 3	CBSS-261594.1.peg.788
ABC transporter	Mitis Only	- none -
UDP-glucose dehydrogenase (EC 1.1.1.22)	Pneumo Only	- none -
ABC transporter ATP binding protein	Pseudo and Pneumo	- none -
ABC transporter ATP binding/permease protein	Pseudo Only	- none -
ABC transporter ATP-binding protein	All 3	- none -
ABC transporter ATP-binding protein - glutamine transport	Pseudo and Pneumo	- none -
ABC transporter ATP-binding protein - Na+ export	Pseudo and Pneumo	- none -
ABC transporter ATP-binding protein YbhF	Mitis Only	- none -
Branched-chain amino acid transport protein azlD	Pneumo Only	- none -
pyridoxal-dependent decarboxylase, Orn/Lys/Arg family	Pneumo Only	- none -
ABC transporter BlpC or comB	Pseudo and Pneumo	- none -
ABC transporter membrane-spanning permease - amino acid transport	Pseudo and Pneumo	- none -
ABC transporter membrane-spanning permease - glutamine transport	Pseudo and Pneumo	- none -
ABC transporter membrane-spanning permease - macrolide efflux	All 3	- none -
ABC transporter membrane-spanning permease - Na+ export	Pseudo and Pneumo	- none -
ABC transporter membrane-spanning permease, Pep export, Vex1	Pseudo and Mitis	Streptococcus pneumoniae Vancomycin Tolerance Locus
ABC transporter membrane-spanning permease, Pep export, Vex3	All 3	Streptococcus pneumoniae Vancomycin Tolerance Locus
ABC transporter membrane-spanning permease, sugar transport YcjO	Pseudo and Pneumo	- none -
ABC transporter permease protein	All 3	- none -
ABC transporter substrate-binding protein	Pseudo and Mitis	- none -
ABC transporter substrate-binding protein - oligopeptid transport, internal deletion	Pseudo and Pneumo	- none -
ABC transporter substrate-binding protein - sugar transport	All 3	- none -
ABC transporter substrate-binding protein-oligopeptid transport, internal deletion	Mitis Only	- none -
ABC transporter sugar permease	Mitis Only	- none -
ABC transporter, ATP-binding protein	All 3	- none -
ABC transporter, ATP-binding protein Vex2	All 3	Streptococcus pneumoniae Vancomycin Tolerance Locus
ABC transporter, ATP-binding/permease protein	All 3	- none -
ABC transporter, membrane spanning protein	Pseudo and Pneumo	- none -
ABC transporter, periplasmic spermidine putrescine-binding protein potD (TC_3.A.1.11.1)	All 3	Polyamine Metabolism
ABC transporter, permease protein	All 3	- none -
ABC transporter, permease protein YbbP clustered with maltose/maltodextrin transporter / Tlr1762 protein	All 3	CBSS-261591.3.peg.3916
ABC transporter, permease protein, putative	Mitis Only	- none -
ABC transporter, predicted N-acetylneuraminate transport system permease protein 1	All 3	Sialic Acid Metabolism
ABC transporter, predicted N-acetylneuraminate transport system permease protein 2	All 3	Sialic Acid Metabolism
ABC transporter, predicted N-acetylneuraminate-binding protein	Pseudo and Pneumo	Sialic Acid Metabolism
ABC transporter, substrate-binding protein	All 3	- none -
ROK family protein	Pneumo Only	- none -
ABC, transporter, ATP-binding protein	Pseudo Only	- none -
CAAX amino terminal protease family protein	Pneumo Only	- none -
ABC-type amino acid transport system, permease component	Pneumo and Mitis	- none -
ABC-type multidrug transport system, ATPase component	Pseudo and Pneumo	- none -
ABC-type multidrug transport system, permease component	Pseudo and Pneumo	- none -
ABC-type polysaccharide transport system, permease component	Mitis Only	- none -
Accessory gene regulator protein C	Pseudo Only	- none -
Transcriptional regulator SpxA2	Pneumo Only	- none -
Transcriptional regulator, DeoR family	Pneumo Only	- none -
transcriptional regulator, putative	Pneumo Only	- none -
Acetate kinase (EC 2.7.2.1)	All 3	Fermentations: Mixed acid
Acetoin dehydrogenase E1 component alpha-subunit (EC 1.2.4.-)	Pneumo and Mitis	Acetoin, butanediol metabolism
Acetoin dehydrogenase E1 component beta-subunit (EC 1.2.4.-)	Pneumo and Mitis	Acetoin, butanediol metabolism
Acetoin utilization acuB protein	Mitis Only	- none -
Acetoin utilization protein AcuB	Pseudo and Pneumo	- none -
Acetolactate synthase large subunit (EC 2.2.1.6)	All 3	Acetoin, butanediol metabolism
Acetolactate synthase small subunit (EC 2.2.1.6)	All 3	Acetoin, butanediol metabolism
Transaldolase (EC 2.2.1.2)	Pneumo Only	Pentose phosphate pathway
acetyl xylan esterase, putative	Pseudo Only	- none -
Acetyl-coenzyme A carboxyl transferase alpha chain (EC 6.4.1.2)	All 3	Fatty Acid Biosynthesis FASII
Acetyl-coenzyme A carboxyl transferase beta chain (EC 6.4.1.2)	All 3	Fatty Acid Biosynthesis FASII
Acetyltransferase (EC 2.3.1.-)	All 3	- none -
Acetyltransferase (EC 2.3.1.-) GNAT family	Pseudo and Pneumo	- none -
Acetyltransferase GNAT family	Pseudo Only	- none -
acetyltransferase, GNAT family	All 3	- none -
Acetyltransferase, GNAT family protein	All 3	- none -
Acid phosphatase (EC 3.1.3.2)	Pseudo Only	- none -
ACT domain containing transcriptional regulators, related to gcvR of E.coli	All 3	- none -
Acyl carrier protein	All 3	Fatty Acid Biosynthesis FASII
Acyl carrier protein, paralog	Mitis Only	- none -
Acyl-ACP thioesterase	All 3	- none -
Acylphosphatase (EC 3.6.1.7)	Pseudo and Pneumo	- none -
Acyl-phosphate:glycerol-3-phosphate O-acyltransferase PlsY	All 3	Glycerolipid and Glycerophospholipid Metabolism in Bacteria
Acyltransferase family	Pseudo and Pneumo	- none -
Adenine phosphoribosyltransferase (EC 2.4.2.7)	All 3	Purine conversions
Adenine-specific methyltransferase (EC 2.1.1.72)	All 3	CBSS-257314.1.peg.752
Adenylate cyclase	All 3	CBSS-222523.1.peg.1311
Adenylate kinase (EC 2.7.4.3)	All 3	Purine conversions
Adenylosuccinate lyase (EC 4.3.2.2)	All 3	Purine conversions
Adenylosuccinate synthetase (EC 6.3.4.4)	All 3	SA:14-24
Adenylosuccinate synthetase (EC 6.3.4.4) [fragment]	Mitis Only	- none -
adhesion lipoprotein	Mitis Only	- none -
ADP-ribose pyrophosphatase (EC 3.6.1.13)	All 3	Nudix proteins (nucleoside triphosphate hydrolases)
ADP-ribose pyrophosphatase, putative	Pseudo Only	- none -
Aggregation promoting factor	All 3	- none -
Agmatine deiminase (EC 3.5.3.12)	All 3	Arginine and Ornithine Degradation
AGR138Wp	Pseudo Only	- none -
Alanine dehydrogenase (EC 1.4.1.1)	Pneumo and Mitis	Pyruvate Alanine Serine Interconversions
Alanine racemase (EC 5.1.1.1)	All 3	Alanine biosynthesis
Alanyl-tRNA synthetase (EC 6.1.1.7)	All 3	CBSS-281090.3.peg.464
Alcohol dehydrogenase (EC 1.1.1.1)	All 3	Fermentations: Mixed acid
Alcohol dehydrogenase (EC 1.1.1.1); Acetaldehyde dehydrogenase (EC 1.2.1.10)	All 3	Fermentations: Mixed acid
alcohol dehydrogenase, zinc-containing	Mitis Only	- none -
Aldose 1-epimerase (EC 5.1.3.3)	All 3	Lactose and Galactose Uptake and Utilization
Alkaline shock protein	All 3	- none -
Alkaline shock protein 23	Mitis Only	- none -
Alkylphosphonate utilization operon protein PhnA	All 3	- none -
Alpha-1,2-mannosidase	All 3	Mannose Metabolism
Alpha-acetolactate decarboxylase (EC 4.1.1.5)	All 3	Alpha-acetolactate operon
Alpha-D-GlcNAc alpha-1,2-L-rhamnosyltransferase (EC 2.4.1.-)	Mitis Only	Rhamnose containing glycans
Alpha-galactosidase (EC 3.2.1.22)	Pneumo and Mitis	Fructooligosaccharides(FOS) and Raffinose Utilization
Alpha-glycerophosphate oxidase (EC 1.1.3.21)	Pneumo and Mitis	Glycerol and Glycerol-3-phosphate Uptake and Utilization
Alpha-like protein 3	Mitis Only	- none -
Alpha-mannosidase (EC 3.2.1.24)	All 3	- none -
Amidophosphoribosyltransferase (EC 2.4.2.14)	All 3	De Novo Purine Biosynthesis
Amino acid (Glutamine) ABC transporter substrate-binding protein	Pneumo and Mitis	- none -
Amino acid ABC transporter, amino acid-binding protein	Pseudo and Pneumo	- none -
Amino acid ABC transporter, amino acid-binding protein/permease protein	Mitis Only	- none -
Amino acid ABC transporter, amino acid-binding/permease protein	All 3	- none -
Amino acid ABC transporter, ATP-binding protein	Pneumo and Mitis	- none -
Amino acid ABC transporter, ATP-binding protein yhdZ	Mitis Only	- none -
Amino acid ABC transporter, ATP-binding protein, putative( EC:3.6.3.21 )	Pseudo Only	- none -
Amino acid ABC transporter, glutamine-binding protein/permease protein	Pseudo and Pneumo	- none -
Glycerol dehydrogenase (EC 1.1.1.6)	Pneumo Only	Respiratory dehydrogenases 1
Amino acid ABC transporter, periplasmic amino acid-binding protein, putative	Pseudo Only	- none -
Amino acid ABC transporter, permease protein	Mitis Only	- none -
Amino acid permease	Mitis Only	- none -
Amino acid transport ATP-binding protein	Pseudo and Pneumo	- none -
Aminodeoxychorismate lyase (EC 4.1.3.38)	Mitis Only	Folate Biosynthesis
aminoglycoside adenylyltransferase	Pseudo and Mitis	- none -
aminoglycoside phosphotransferase family protein	Pneumo and Mitis	- none -
Aminopeptidase C (EC 3.4.22.40)	All 3	Protein degradation
Aminopeptidase P	Mitis Only	- none -
Aminopeptidase S (Leu, Val, Phe, Tyr preference) (EC 3.4.11.24)	All 3	Aminopeptidases (EC 3.4.11.-)
Aminopeptidase YpdF (MP-, MA-, MS-, AP-, NP- specific)	Pseudo and Pneumo	Protein degradation
Aminotransferase, class II	All 3	- none -
Anaerobic ribonucleoside-triphosphate reductase (EC 1.17.4.2)	All 3	- none -
Anthranilate phosphoribosyltransferase (EC 2.4.2.18)	All 3	Tryptophan synthesis
Anthranilate synthase, amidotransferase component (EC 4.1.3.27) @ Para-aminobenzoate synthase, amidotransferase component (EC 2.6.1.85) # TrpAb@PabAb	All 3	Folate Biosynthesis
Anthranilate synthase, aminase component (EC 4.1.3.27) # frameshift	Mitis Only	Tryptophan synthesis
Anthranilate synthase, aminase component (EC 4.1.3.27) # TrpAa	Pseudo and Pneumo	Tryptophan synthesis
antibiotic ABC transporter, ATP-binding protein	Pseudo Only	- none -
Antiholin-like protein LrgA	Pseudo and Mitis	Murein hydrolase regulation and cell death
Antirestriction protein	Pseudo Only	- none -
Aquaporin (Major Intrinsic Protein Family)	Mitis Only	Beta-lactamase cluster in Streptococcus
Aquaporin Z	All 3	Osmoregulation
Arginine decarboxylase (EC 4.1.1.19)	All 3	Arginine and Ornithine Degradation
YafQ toxin protein	Pneumo Only	Toxin-antitoxin systems (other than RelBE and MazEF)
Arginine pathway regulatory protein ArgR, repressor of arg regulon	All 3	Arginine and Ornithine Degradation
Arginine repressor ArgR, putative	All 3	- none -
Cof protein, HD superfamily hydrolase	Pneumo Only	Housecleaning nucleoside triphosphate pyrophosphatases
argininosuccinate lyase	Pseudo Only	- none -
Argininosuccinate lyase (EC 4.3.2.1)	Pseudo Only	- none -
Argininosuccinate synthase (EC 6.3.4.5)	Pseudo and Pneumo	- none -
Arginyl-tRNA synthetase (EC 6.1.1.19)	All 3	tRNA aminoacylation, Arg
Aromatic amino acid aminotransferase gamma (EC 2.6.1.57) @ N-acetyl-L,L-diaminopimelate aminotransferase (EC 2.6.1.-)	All 3	Lysine Biosynthesis DAP Pathway
Arsenate reductase (EC 1.20.4.1)	Pseudo and Pneumo	- none -
Arsenate reductase family protein	Pseudo and Mitis	- none -
Asparaginyl-tRNA synthetase (EC 6.1.1.22)	All 3	tRNA aminoacylation, Asp and Asn
Aspartate aminotransferase (EC 2.6.1.1)	All 3	Glutamine, Glutamate, Aspartate and Asparagine Biosynthesis
Aspartate carbamoyltransferase (EC 2.1.3.2)	All 3	De Novo Pyrimidine Synthesis
Aspartate--ammonia ligase (EC 6.3.1.1)	Pseudo and Pneumo	Glutamine, Glutamate, Aspartate and Asparagine Biosynthesis
Aspartate-semialdehyde dehydrogenase (EC 1.2.1.11)	All 3	Lysine Biosynthesis DAP Pathway
Aspartokinase (EC 2.7.2.4)	All 3	Lysine Biosynthesis DAP Pathway
Aspartyl-tRNA synthetase (EC 6.1.1.12)	All 3	tRNA aminoacylation, Asp and Asn
Aspartyl-tRNA(Asn) amidotransferase subunit A (EC 6.3.5.6) @ Glutamyl-tRNA(Gln) amidotransferase subunit A (EC 6.3.5.7)	All 3	tRNA aminoacylation, Asp and Asn
Aspartyl-tRNA(Asn) amidotransferase subunit B (EC 6.3.5.6) @ Glutamyl-tRNA(Gln) amidotransferase subunit B (EC 6.3.5.7)	All 3	tRNA aminoacylation, Asp and Asn
Aspartyl-tRNA(Asn) amidotransferase subunit C (EC 6.3.5.6) @ Glutamyl-tRNA(Gln) amidotransferase subunit C (EC 6.3.5.7)	All 3	tRNA aminoacylation, Asp and Asn
ATP synthase A chain (EC 3.6.3.14)	All 3	F0F1-type ATP synthase
ATP synthase alpha chain (EC 3.6.3.14)	All 3	F0F1-type ATP synthase
ATP synthase B chain (EC 3.6.3.14)	All 3	F0F1-type ATP synthase
ATP synthase beta chain (EC 3.6.3.14)	All 3	F0F1-type ATP synthase
ATP synthase C chain (EC 3.6.3.14)	Pseudo and Pneumo	F0F1-type ATP synthase
ATP synthase delta chain (EC 3.6.3.14)	All 3	F0F1-type ATP synthase
ATP synthase epsilon chain (EC 3.6.3.14)	All 3	F0F1-type ATP synthase
ATP synthase gamma chain (EC 3.6.3.14)	All 3	F0F1-type ATP synthase
ATPase	All 3	- none -
ATPase component of general energizing module of ECF transporters	All 3	- none -
ATPase YjeE, predicted to have essential role in cell wall biosynthesis	All 3	Cell envelope-associated LytR-CpsA-Psr transcriptional attenuators
ATPase, AAA family	Mitis Only	- none -
ATP-dependent Clp protease ATP-binding subunit ClpA	All 3	CBSS-176299.4.peg.1996
ATP-dependent Clp protease ATP-binding subunit clpE	Mitis Only	- none -
ATP-dependent Clp protease ATP-binding subunit ClpX	All 3	Proteolysis in bacteria, ATP-dependent
ATP-dependent Clp protease proteolytic subunit (EC 3.4.21.92)	Pseudo and Pneumo	Proteolysis in bacteria, ATP-dependent
ATP-dependent Clp protease, ATP-binding subunit	Mitis Only	- none -
ATP-dependent Clp protease, ATP-binding subunit ClpE	Pseudo and Pneumo	- none -
ATP-dependent DNA helicase RecG (EC 3.6.1.-)	All 3	Transcription factors bacterial
ATP-dependent DNA helicase UvrD/PcrA	All 3	DNA repair, bacterial UvrD and related helicases
ATP-dependent nuclease subunit A	Mitis Only	- none -
ATP-dependent nuclease subunit B	Mitis Only	- none -
ATP-dependent nuclease, subunit A	All 3	ATP-dependent Nuclease
ATP-dependent nuclease, subunit B	All 3	ATP-dependent Nuclease
ATP-dependent RNA helicase	Mitis Only	- none -
ATP-dependent RNA helicase YfmL	Pseudo and Pneumo	ATP-dependent RNA helicases, bacterial
ATP-dependent RNA helicase YqfR	All 3	ATP-dependent RNA helicases, bacterial
ATP-dependent RNA helicase, DEAD/DEAH box family	Mitis Only	- none -
ATP-dependent Zn protease	All 3	- none -
bacterial seryl-tRNA synthetase related	All 3	- none -
Bacteriocin BlpU	Pseudo and Pneumo	- none -
bacteriocin immunity protein	Pseudo Only	- none -
Bacteriocin immunity protein BlpL	All 3	- none -
bacteriocin, putative	Pseudo and Pneumo	- none -
Hyaluronate lyase precursor (EC 4.2.2.1)	Pneumo Only	- none -
Transposase of IS657	Pneumo Only	- none -
4-Hydroxy-2-oxoglutarate aldolase (EC 4.1.3.16) / 2-dehydro-3-deoxyphosphogluconate aldolase (EC 4.1.2.14)	Pneumo Only	Entner-Doudoroff Pathway
2-dehydro-3-deoxygluconate kinase (EC 2.7.1.45)	Pneumo Only	Entner-Doudoroff Pathway
predicted 4-deoxy-L-threo-5-hexosulose-uronate ketol-isomerase (EC 5.3.1.17)	Pneumo Only	- none -
Bacteriophage	Pseudo Only	- none -
Bacterocin transport accessory protein	All 3	- none -
Bactoprenol glucosyl transferase (EC 2.4.1.-)	Pseudo and Pneumo	- none -
Bactriocin immunity protein BlpX	Pseudo and Pneumo	- none -
Bactriocin immunity protein BlpY	All 3	- none -
Beta-1,3-glucosyltransferase	Pneumo and Mitis	- none -
Beta-galactosidase (EC 3.2.1.23)	All 3	Lactose utilization
Beta-galactosidase 3	All 3	N-Acetyl-Galactosamine and Galactosamine Utilization
Beta-glucosidase (EC 3.2.1.21)	All 3	Beta-Glucoside Metabolism
Beta-glucoside bgl operon antiterminator, BglG family	All 3	Beta-Glucoside Metabolism
Beta-hexosaminidase (EC 3.2.1.52)	Pseudo and Pneumo	Chitin and N-acetylglucosamine utilization
Beta-lactamase, class C	All 3	Beta-lactamase cluster in Streptococcus
Biotin carboxyl carrier protein of acetyl-CoA carboxylase	All 3	Fatty Acid Biosynthesis FASII
Biotin carboxylase of acetyl-CoA carboxylase (EC 6.3.4.14)	All 3	Fatty Acid Biosynthesis FASII
Biotin-protein ligase (EC 6.3.4.15) / Biotin operon repressor	All 3	- none -
BlpS protein	All 3	- none -
BlpT protein, fusion	All 3	- none -
BlpZ protein, fusion	All 3	- none -
bogus antisense protein	Mitis Only	- none -
Bovine homologue of human Hr44	Mitis Only	- none -
Branched-chain amino acid ABC transporter, amino acid-binding protein (TC 3.A.1.4.1)	All 3	- none -
Branched-chain amino acid aminotransferase (EC 2.6.1.42)	All 3	Alanine biosynthesis
Branched-chain amino acid transport ATP-binding protein livF (TC 3.A.1.4.1)	All 3	- none -
Branched-chain amino acid transport ATP-binding protein livG (TC 3.A.1.4.1)	All 3	- none -
Branched-chain amino acid transport protein azlC	Pseudo and Pneumo	- none -
2-deoxy-D-gluconate 3-dehydrogenase (EC 1.1.1.125)	Pneumo Only	- none -
Branched-chain amino acid transport system carrier protein	All 3	- none -
Branched-chain amino acid transport system permease protein livM (TC 3.A.1.4.1)	All 3	- none -
C protein immunoglobulin-A-binding beta antigen	Mitis Only	- none -
C3-degrading proteinase	All 3	Beta-lactamase cluster in Streptococcus
C5a peptidase precursor (EC 3.4.21.-)	Pseudo and Pneumo	- none -
CAAX amino terminal protease family	Pseudo and Pneumo	- none -
PTS system, hyaluronate-oligosaccharide-specific IIA component (EC 2.7.1.69)	Pneumo Only	- none -
Cadmium efflux system accessory protein	Mitis Only	Cadmium resistance
Cadmium resistance protein	All 3	- none -
Cadmium-transporting ATPase (EC 3.6.3.3)	Pneumo and Mitis	Cobalt-zinc-cadmium resistance
Calcium-binding acidic-repeat protein precursor (ARP)	Pseudo Only	- none -
Calcium-transporting ATPase (EC 3.6.3.8)	Pseudo and Pneumo	- none -
Candidate zinc-binding lipoprotein ZinT	All 3	- none -
Capsular polysaccharide biosynthesis protein capD	Pseudo and Pneumo	- none -
Unsaturated glucuronyl hydrolase (EC 3.2.1.-)	Pneumo Only	- none -
PTS system, hyaluronate-oligosaccharide-specific IIB component (EC 2.7.1.69)	Pneumo Only	- none -
PTS system, hyaluronate-oligosaccharide-specific IIC component (EC 2.7.1.69)	Pneumo Only	- none -
PTS system, hyaluronate-oligosaccharide-specific IID component (EC 2.7.1.69)	Pneumo Only	- none -
Oligohyaluronate lyase (EC 4.2.2.-)	Pneumo Only	- none -
Transcriptional regulator RegR, rpressor of hyaluronate and KDG utilization	Pneumo Only	- none -
capsular polysaccharide biosynthesis protein, putative	All 3	- none -
Capsule biosynthesis protein capA	All 3	- none -
Capsular polysaccharide biosynthesis protein Cps4E	Pneumo Only	Extracellular Polysaccharide Biosynthesis of Streptococci
Carbamoyl-phosphate synthase large chain (EC 6.3.5.5)	All 3	De Novo Pyrimidine Synthesis
Carbamoylphosphate synthase large subunit (split gene in MJ)	All 3	- none -
Carbamoyl-phosphate synthase small chain (EC 6.3.5.5)	All 3	De Novo Pyrimidine Synthesis
Carbonic anhydrase (EC 4.2.1.1)	All 3	- none -
Carboxynorspermidine decarboxylase, putative (EC 4.1.1.-)	All 3	Polyamine Metabolism
Carboxynorspermidine dehydrogenase, putative (EC 1.1.1.-)	All 3	Polyamine Metabolism
Cardiolipin synthetase (EC 2.7.8.-)	All 3	Glycerolipid and Glycerophospholipid Metabolism in Bacteria
Catabolite control protein A	All 3	HPr catabolite repression system
Cationic amino acid transporter - APC Superfamily	Pseudo and Pneumo	- none -
cation-transporting ATPase, E1-E2 family	Mitis Only	- none -
CBS domain containing protein	Pseudo and Pneumo	- none -
CDP-diacylglycerol--glycerol-3-phosphate 3-phosphatidyltransferase (EC 2.7.8.5)	All 3	CBSS-257314.1.peg.676
Cell division initiation protein DivIVA	All 3	Cell Division Cluster
Cell division protein	Mitis Only	- none -
Cell division protein DivIC	All 3	- none -
Cell division protein FtsA	All 3	Cell Division Cluster
Cell division protein FtsH (EC 3.4.24.-)	All 3	CBSS-281309.1.peg.50
Cell division protein FtsI [Peptidoglycan synthetase] (EC 2.4.1.129)	All 3	Bacterial Cytoskeleton
Cell division protein FtsK	All 3	Bacterial Cytoskeleton
Cell division protein FtsL	All 3	Bacterial Cytoskeleton
Cell division protein ftsQ	All 3	Cell Division Cluster
Cell division protein FtsW	All 3	Bacterial Cytoskeleton
Cell division protein FtsX	All 3	Bacterial Cell Division
Cell division protein FtsZ (EC 3.4.24.-)	All 3	Cell Division Cluster
Cell division protein GpsB, coordinates the switch between cylindrical and septal cell wall synthesis by re-localization of PBP1	All 3	Control of cell elongation - division cycle in Bacilli
Cell division transporter, ATP-binding protein FtsE (TC 3.A.5.1.1)	Pseudo and Pneumo	Bacterial Cell Division
Cell division trigger factor (EC 5.2.1.8)	All 3	Bacterial Cell Division
Cell envelope-associated transcriptional attenuator LytR-CpsA-Psr, subfamily F1 (as in PMID19099556)	All 3	Cell envelope-associated LytR-CpsA-Psr transcriptional attenuators
Cell envelope-associated transcriptional attenuator LytR-CpsA-Psr, subfamily F2 (as in PMID19099556)	All 3	Cell envelope-associated LytR-CpsA-Psr transcriptional attenuators
cell filamentation protein Fic-related protein	Pseudo and Pneumo	- none -
Cell shape-determining protein	Pseudo and Pneumo	- none -
cell surface protein precursor	Mitis Only	- none -
Cell wall surface anchor family protein	All 3	- none -
capsular polysaccharide biosynthesis protein Cps4F	Pneumo Only	- none -
Cell wall-associated murein hydrolase LytA	Pseudo and Pneumo	Fratricide in Streptococcus
Cell wall-associated murein hydrolase LytC	All 3	Fratricide in Streptococcus
Chaperone protein DnaJ	All 3	Protein chaperones
Chaperone protein DnaK	All 3	Protein chaperones
Chaperonin (heat shock protein 33)	Pseudo and Pneumo	- none -
Chloride channel protein	Mitis Only	- none -
Chlorohydrolase/deaminase family protein	Pseudo Only	- none -
Choline binding protein	Pseudo and Pneumo	- none -
Choline binding protein A	Pseudo and Pneumo	- none -
capsular polysaccharide biosynthesis protein Cps4G	Pneumo Only	- none -
Choline binding protein D	All 3	- none -
choline binding protein E	Mitis Only	- none -
capsular polysaccharide biosynthesis protein Cps4H	Pneumo Only	- none -
Choline binding protein G	Pseudo and Pneumo	- none -
Wzy	Pneumo Only	- none -
Choline binding protein J	All 3	- none -
Choline binding protein PcpA	Pseudo and Pneumo	- none -
Choline kinase	Mitis Only	- none -
Choline kinase (EC 2.7.1.32)	Pseudo and Pneumo	Phosphorylcholine incorporation in LPS
Choline permease LicB	All 3	Phosphorylcholine incorporation in LPS
Choline-binding protein	Mitis Only	- none -
Choline-binding protein F	Pseudo Only	- none -
Cholinephosphate cytidylyltransferase (EC 2.7.7.15)	All 3	Phosphorylcholine incorporation in LPS
Chorismate mutase I (EC 5.4.99.5) # AroHI	Pseudo and Pneumo	Phenylalanine and Tyrosine Branches from Chorismate
Chorismate synthase (EC 4.2.3.5) # AroG	All 3	Common Pathway For Synthesis of Aromatic Compounds (DAHP synthase to chorismate)
Chromosomal replication initiator protein DnaA	All 3	CBSS-354.1.peg.1756
Chromosome (plasmid) partitioning protein ParB / Stage 0 sporulation protein J	All 3	Bacterial Cytoskeleton
Chromosome partition protein smc	All 3	Two cell division clusters relating to chromosome partitioning
Chromosome replication initiation protein dnaD	All 3	Control of cell elongation - division cycle in Bacilli
Chromosome segregation helicase	Pseudo and Pneumo	- none -
CMP-binding factor	All 3	- none -
CMP-N-acetylneuraminate-beta-galactosamide-alpha-2,3-sialyltransferase (EC 2.4.99.-)	Mitis Only	Sialic Acid Metabolism
Cobalt transport ATP-binding protein cbiO	Mitis Only	- none -
Cobalt-zinc-cadmium resistance protein	All 3	Glutathione-regulated potassium-efflux system and associated functions
Cobalt-zinc-cadmium resistance protein CzcD	All 3	CBSS-36873.1.peg.4752
Cof family protein/peptidyl-prolyl cis-trans isomerase, cyclophilin type	Mitis Only	- none -
WciM	Pneumo Only	- none -
COG0488: ATPase components of ABC transporters with duplicated ATPase domains	All 3	- none -
COG0536: GTP-binding protein Obg	All 3	CBSS-176279.3.peg.868
COG0779: clustered with transcription termination protein NusA	All 3	NusA-TFII Cluster
COG1242: Predicted Fe-S oxidoreductase	All 3	- none -
COG1559 protein YceG like	All 3	CBSS-281090.3.peg.464
COG2740: Predicted nucleic-acid-binding protein implicated in transcription termination	All 3	NusA-TFII Cluster
COG2827: putative endonuclease containing a URI domain	All 3	- none -
COG4123: Predicted O-methyltransferase	All 3	Heat shock dnaK gene cluster extended
Cold-shock DEAD-box protein A	All 3	ATP-dependent RNA helicases, bacterial
Colicin V production protein	Mitis Only	Colicin V and Bacteriocin Production Cluster
UDP-N-acetylglucosamine 2-epimerase (EC 5.1.3.14)	Pneumo Only	CMP-N-acetylneuraminate Biosynthesis
ComF operon protein A, DNA transporter ATPase	All 3	Late competence
ComF operon protein C	All 3	Late competence
Competence positive regulator ComW	All 3	Competence in Streptococci
Competence protein CoiA	All 3	- none -
Competence/damage-inducible protein CinA	Pseudo and Pneumo	CBSS-257314.1.peg.676
Competence/damage-inducible protein CinA # interrupted?	Mitis Only	Competence or DNA damage-inducible protein CinA and related protein families
Competence-associated EpuA protein	All 3	- none -
competence-induced protein Ccs16	Pneumo and Mitis	- none -
Competence-induced protein Ccs4	All 3	- none -
Competence-specific global transcription modulator	Mitis Only	- none -
Competence-specific sigma factor ComX	All 3	Competence in Streptococci
Competence-stimulating peptide (CSP) precursor ComC	Pneumo and Mitis	Competence in Streptococci
Competence-stimulating peptide ABC transporter ATP-binding protein ComA	All 3	Competence in Streptococci
Competence-stimulating peptide ABC transporter permease protein ComB	All 3	Competence in Streptococci
conjugative transposon membrane protein	Pseudo Only	- none -
Conserved thiamin-related protein TenA	Mitis Only	- none -
Copper homeostasis protein CutC	Mitis Only	- none -
Copper-exporting ATPase (EC 3.6.3.4)	All 3	- none -
Copper-transporting P-type ATPase (EC 3.6.3.4)	Mitis Only	- none -
Core component MtsA of methionine-regulated ECF transporter	Pseudo Only	- none -
Core component Spy1425 of predicted NAD-regulated ECF transporter for niacin	Pseudo Only	- none -
Core component YkoE of thiamin-regulated ECF transporter for HydroxyMethylPyrimidine	Pseudo Only	- none -
CpsH protein	Mitis Only	- none -
CpsX protein	Mitis Only	- none -
CrcB protein	Pseudo and Pneumo	- none -
CshA protein	Mitis Only	- none -
CTP synthase (EC 6.3.4.2)	Pseudo and Pneumo	pyrimidine conversions
Cyanate MFS transporter	Mitis Only	- none -
Cyanate permease	Pseudo and Pneumo	- none -
Cystathionine beta-lyase (EC 4.4.1.8) (EC 4.4.1.1)	Pseudo and Pneumo	- none -
Cystathionine gamma-lyase (EC 4.4.1.1)	Pseudo Only	Glycine and Serine Utilization
Cystathionine gamma-synthase (EC 2.5.1.48)	Pneumo and Mitis	Methionine Biosynthesis
Cysteine ABC transporter, ATP-binding protein	Pseudo and Pneumo	- none -
Cysteine ABC transporter, permease protein	Pseudo and Pneumo	- none -
Cysteine ABC transporter, substrate-binding protein	All 3	- none -
Cysteine and methionine metabolism regulator CmbR, LysR family	All 3	- none -
Cysteine desulfurase (EC 2.8.1.7)	All 3	Fe-S cluster assembly
Cysteine synthase (EC 2.5.1.47)	All 3	Methionine Biosynthesis
Cysteinyl-tRNA synthetase (EC 6.1.1.16)	All 3	tRNA aminoacylation, Cys
Cysteinyl-tRNA synthetase related protein	All 3	CBSS-261594.1.peg.788
Cytidine deaminase (EC 3.5.4.5)	All 3	pyrimidine conversions
Cytidine/deoxycytidylate deaminase family protein	All 3	- none -
Cytidylate kinase (EC 2.7.4.14)	All 3	pyrimidine conversions
Cytochrome c-type biogenesis protein CcdA (DsbD analog)	All 3	Peptide methionine sulfoxide reductase
Cytochrome c-type biogenesis protein CcdA homolog, associated with MetSO reductase	All 3	Peptide methionine sulfoxide reductase
Cytoplasmic alpha-amylase (EC 3.2.1.1)	All 3	Maltose and Maltodextrin Utilization
Cytoplasmic copper homeostasis protein cutC	Pseudo and Pneumo	Copper homeostasis: copper tolerance
Cytoplasmic membrane protein LemA	All 3	- none -
Cytosolic protein containing multiple CBS domains	Pseudo and Pneumo	- none -
D-alanine-activating enzyme, putative	Mitis Only	Streptococcus pyogenes Virulome
D-alanine--D-alanine ligase (EC 6.3.2.4)	All 3	Peptidoglycan Biosynthesis
D-alanine--poly(phosphoribitol) ligase subunit 1 (EC 6.1.1.13)	All 3	Teichoic and lipoteichoic acids biosynthesis
D-alanine--poly(phosphoribitol) ligase subunit 2 (EC 6.1.1.13)	All 3	Teichoic and lipoteichoic acids biosynthesis
D-alanyl transfer protein DltB	All 3	Teichoic and lipoteichoic acids biosynthesis
D-alanyl-D-alanine carboxypeptidase	Mitis Only	- none -
D-alanyl-D-alanine carboxypeptidase (EC 3.4.16.4)	All 3	Murein Hydrolases
D-alanyl-D-alanine carboxypeptidase family protein	Mitis Only	- none -
daunorubicin resistance ABC transporter ATPase subunit	Pseudo Only	- none -
Daunorubicin resistance ATP-binding protein drrA	Pseudo and Pneumo	- none -
Daunorubicin resistance transmembrane protein	Pseudo and Pneumo	- none -
dCMP deaminase (EC 3.5.4.12); Late competence protein ComEB	All 3	Late competence
Death on curing protein, Doc toxin	Pseudo and Pneumo	- none -
Deblocking aminopeptidase (EC 3.4.11.-)	All 3	Protein degradation
Degenerate transposase	Pseudo and Pneumo	- none -
capsular polysaccharide biosynthesis protein Cps4J	Pneumo Only	- none -
Degenerate transposase (orf1)	Pneumo and Mitis	- none -
Degenerate transposase (orf2)	Pseudo and Pneumo	- none -
Degenerative transposase	Pseudo and Pneumo	- none -
DegV family protein	All 3	- none -
Deoxyguanosinetriphosphate triphosphohydrolase (EC 3.1.5.1)	All 3	Purine conversions
Deoxyribose-phosphate aldolase (EC 4.1.2.4)	All 3	Deoxyribose and Deoxynucleoside Catabolism
Deoxyuridine 5&#39;-triphosphate nucleotidohydrolase (EC 3.6.1.23)	All 3	Nudix proteins (nucleoside triphosphate hydrolases)
Dephospho-CoA kinase (EC 2.7.1.24)	All 3	Coenzyme A Biosynthesis
DHH subfamily 1 protein	All 3	- none -
Di/tripeptide permease DtpT	Mitis Only	Proton-dependent Peptide Transporters
Diacylglycerol kinase (EC 2.7.1.107)	All 3	Glycerolipid and Glycerophospholipid Metabolism in Bacteria
Diadenosine tetraphosphatase and related serine/threonine protein phosphatases	Pseudo and Pneumo	- none -
Diaminohydroxyphosphoribosylaminopyrimidine deaminase (EC 3.5.4.26) / 5-amino-6-(5-phosphoribosylamino)uracil reductase (EC 1.1.1.193)	Pseudo and Pneumo	Riboflavin, FMN and FAD metabolism
Diaminopimelate decarboxylase (EC 4.1.1.20)	All 3	Lysine Biosynthesis DAP Pathway
Dicarboxylate/amino acid:cation (Na+ or H+) symporter	Pseudo and Pneumo	- none -
Dihydrodipicolinate reductase (EC 1.3.1.26)	All 3	Lysine Biosynthesis DAP Pathway
Dihydrodipicolinate synthase (EC 4.2.1.52)	All 3	Lysine Biosynthesis DAP Pathway
Dihydrofolate reductase (EC 1.5.1.3)	All 3	EC49-61
Dihydrofolate synthase (EC 6.3.2.12) / Folylpolyglutamate synthase (EC 6.3.2.17)	All 3	Folate Biosynthesis
Dihydrolipoamide acetyltransferase	Pneumo and Mitis	- none -
Dihydrolipoamide acetyltransferase component (E2) of acetoin dehydrogenase complex (EC 2.3.1.-)	Pneumo and Mitis	Acetoin, butanediol metabolism
Dihydrolipoamide dehydrogenase of acetoin dehydrogenase (EC 1.8.1.4)	Pneumo and Mitis	Acetoin, butanediol metabolism
Dihydrolipoamide dehydrogenase of acetoin dehydrogenase (EC 1.8.1.4), truncated	Mitis Only	- none -
Dihydrolipoamide dehydrogenase of acetoin dehydrogenase (EC 1.8.1.4), truncated by transposition event	Mitis Only	- none -
Dihydroneopterin aldolase (EC 4.1.2.25) / 2-amino-4-hydroxy-6-hydroxymethyldihydropteridine pyrophosphokinase (EC 2.7.6.3)	All 3	CBSS-235.1.peg.567
Dihydroorotase (EC 3.5.2.3)	All 3	De Novo Pyrimidine Synthesis
Dihydroorotate dehydrogenase electron transfer subunit (EC 1.3.3.1)	All 3	De Novo Pyrimidine Synthesis
Dihydroorotate dehydrogenase, catalytic subunit (EC 1.3.3.1)	All 3	De Novo Pyrimidine Synthesis
Dihydropteroate synthase (EC 2.5.1.15)	All 3	CBSS-235.1.peg.567
Dihydroxyacetone kinase family protein	All 3	Glycerolipid and Glycerophospholipid Metabolism in Bacteria
Dihydroxy-acid dehydratase (EC 4.2.1.9)	All 3	Branched-Chain Amino Acid Biosynthesis
Dimethyladenosine transferase (EC 2.1.1.-)	All 3	EC49-61
DinG family ATP-dependent helicase YoaA	All 3	- none -
Diphosphomevalonate decarboxylase (EC 4.1.1.33)	All 3	Isoprenoid Biosynthesis
dltD protein	Mitis Only	- none -
DNA alkylation repair enzyme	Pseudo and Mitis	- none -
DNA alkylation repair enzyme, truncation	Pseudo and Pneumo	- none -
DNA binding protein, FIG046916	All 3	Late competence
DNA gyrase subunit A (EC 5.99.1.3)	All 3	- none -
DNA gyrase subunit B (EC 5.99.1.3)	All 3	DNA topoisomerases, Type II, ATP-dependent
DNA gyrase subunit B domain	Mitis Only	CBSS-354.1.peg.1756
DNA integration/recombination/invertion protein	Pseudo Only	- none -
DNA ligase (EC 6.5.1.2)	All 3	DNA Repair Base Excision
DNA mismatch repair protein MutL	All 3	- none -
DNA mismatch repair protein MutS	All 3	- none -
DNA modification methyltransferase (EC 2.1.1.-)	Pseudo and Pneumo	- none -
DNA polymerase I	Mitis Only	- none -
DNA polymerase I (EC 2.7.7.7)	Pseudo and Pneumo	DNA Repair Base Excision
DNA polymerase III alpha subunit (EC 2.7.7.7)	All 3	DNA-replication
DNA polymerase III alpha subunit (EC 2.7.7.7); DNA polymerase III epsilon chain (EC 2.7.7.7)	Pseudo and Pneumo	DNA-replication
DNA polymerase III beta subunit (EC 2.7.7.7)	All 3	CBSS-354.1.peg.1756
DNA polymerase III delta prime subunit (EC 2.7.7.7)	All 3	Heat shock dnaK gene cluster extended
DNA polymerase III delta subunit (EC 2.7.7.7)	All 3	DNA-replication
DNA polymerase III subunits gamma and tau (EC 2.7.7.7)	All 3	DNA-replication
DNA polymerase III, epsilon chain (EC 2.7.7.7)	Mitis Only	- none -
DNA polymerase IV (EC 2.7.7.7)	All 3	- none -
DNA primase (EC 2.7.7.-)	All 3	DNA-replication
DNA recombination and repair protein RecF	All 3	DNA repair, bacterial RecFOR pathway
DNA recombination and repair protein RecO	All 3	DNA repair, bacterial RecFOR pathway
DNA recombination protein RmuC	All 3	- none -
DNA repair protein RadA	All 3	- none -
DNA repair protein RadC	All 3	- none -
DNA repair protein RecN	All 3	DNA-replication
DNA replication intiation control protein YabA	All 3	Heat shock dnaK gene cluster extended
DNA replication protein dnaC	Pseudo and Pneumo	- none -
DNA topoisomerase I (EC 5.99.1.2)	All 3	Conserved gene cluster associated with Met-tRNA formyltransferase
DNA topology modulation protein	Mitis Only	- none -
DNA topology modulation protein flar-related protein	Pseudo and Pneumo	- none -
DNA, complete genome	Pseudo Only	- none -
DNA/RNA HELICASE (DEAD/DEAH BOX FAMILY)	Pseudo and Pneumo	- none -
DNA-3-methyladenine glycosylase (EC 3.2.2.20)	All 3	- none -
DNA-3-methyladenine glycosylase II (EC 3.2.2.21)	Pseudo Only	- none -
DNA-binding protein	Pseudo Only	- none -
DNA-binding protein HBsu	Pseudo and Pneumo	DNA structural proteins, bacterial
DNA-binding protein HU	Mitis Only	DNA structural proteins, bacterial
DNA-binding response regulator	All 3	- none -
DNA-binding response regulator KdpE	Pseudo Only	- none -
capsular polysaccharide biosynthesis protein Cps4K	Pneumo Only	- none -
DNA-cytosine methyltransferase (EC 2.1.1.37)	Pneumo and Mitis	- none -
DnaD protein	Pseudo Only	- none -
DNA-damage-inducible protein J	Pseudo and Pneumo	- none -
DNA-damage-inducible protein J, putative	Pseudo Only	- none -
DNA-directed RNA polymerase alpha subunit (EC 2.7.7.6)	All 3	RNA polymerase bacterial
DNA-directed RNA polymerase beta subunit (EC 2.7.7.6)	All 3	RNA polymerase bacterial
DNA-directed RNA polymerase beta&#39; subunit (EC 2.7.7.6)	All 3	RNA polymerase bacterial
DNA-directed RNA polymerase delta subunit (EC 2.7.7.6)	All 3	RNA polymerase bacterial
DNA-directed RNA polymerase omega subunit (EC 2.7.7.6)	All 3	RNA polymerase bacterial
DNA-directed RNA polymerase omega subunit (EC 2.7.7.6) / Threonyl-tRNA synthetase fragment	Mitis Only	RNA polymerase bacterial
DNA-entry nuclease (Competence-specific nuclease) (EC 3.1.30.-)	All 3	- none -
DpnD protein	Pseudo and Pneumo	- none -
Drug/metabolite transporter (DMT) superfamily protein	All 3	Beta-lactamase cluster in Streptococcus
dTDP-4-dehydrorhamnose 3,5-epimerase (EC 5.1.3.13)	Mitis Only	dTDP-rhamnose synthesis
dTDP-4-dehydrorhamnose reductase (EC 1.1.1.133)	Mitis Only	dTDP-rhamnose synthesis
DTDP-4-keto-6-deoxyglucose-3,5-epimerase	Mitis Only	- none -
dTDP-glucose 4,6-dehydratase (EC 4.2.1.46)	Mitis Only	dTDP-rhamnose synthesis
D-tyrosyl-tRNA(Tyr) deacylase (EC 3.1.-.-)	All 3	CBSS-342610.3.peg.283
choline binding protein C	Pneumo Only	- none -
choline binding protein F	Pneumo Only	- none -
Duplicated ATPase component MtsB of energizing module of methionine-regulated ECF transporter	Pneumo and Mitis	- none -
Duplicated ATPase component YkoD of energizing module of thiamin-regulated ECF transporter for HydroxyMethylPyrimidine	All 3	- none -
Endo-beta-N-acetylglucosaminidase (EC 3.2.1.96)	All 3	- none -
Endonuclease	Pseudo and Pneumo	- none -
Endonuclease III (EC 4.2.99.18)	All 3	DNA Repair Base Excision
endopeptidase O	Mitis Only	- none -
Endoribonuclease L-PSP	All 3	CBSS-176299.4.peg.1996
Enolase (EC 4.2.1.11)	Pseudo and Pneumo	Serine-glyoxylate cycle
Enoyl-[acyl-carrier-protein] reductase [FMN] (EC 1.3.1.9)	All 3	Fatty Acid Biosynthesis FASII
Colicin V production protein CvpA	Pneumo Only	- none -
essential recombination function protein	Pseudo Only	- none -
Esterase/lipase	Pseudo and Pneumo	- none -
Excinuclease ABC subunit A	All 3	DNA repair, UvrABC system
Excinuclease ABC subunit B	All 3	DNA repair, UvrABC system
Excinuclease ABC subunit C	All 3	DNA repair, UvrABC system
Exfoliative toxin A	All 3	- none -
Exodeoxyribonuclease III (EC 3.1.11.2)	All 3	- none -
Exodeoxyribonuclease V alpha chain (EC 3.1.11.5)	All 3	Beta-lactamase cluster in Streptococcus
Exodeoxyribonuclease VII large subunit (EC 3.1.11.6)	All 3	- none -
Exodeoxyribonuclease VII small subunit (EC 3.1.11.6)	All 3	- none -
exonuclease RexB	Mitis Only	- none -
Exopolysaccharide biosynthesis transcriptional activator EpsA	Pneumo and Mitis	Exopolysaccharide Biosynthesis
Export protein for polysaccharides and teichoic acids	Pseudo and Pneumo	- none -
Extracellular protein	All 3	- none -
Factor essential for methicillin resistance FEMA	Mitis Only	- none -
Ferredoxin	All 3	- none -
Ferric iron ABC transporter, ATP-binding protein # pitD	Pneumo and Mitis	- none -
Ferric iron ABC transporter, iron-binding protein # pitA	All 3	- none -
Ferric iron ABC transporter, permease protein	Pseudo Only	- none -
Ferric iron ABC transporter, permease protein # pitB, pitC	All 3	- none -
Ferric iron ABC transporter, permease protein # truncated	Mitis Only	- none -
Ferrochelatase, protoheme ferro-lyase (EC 4.99.1.1)	All 3	Biogenesis of c-type cytochromes
Ferrous iron transport periplasmic protein EfeO	Pseudo Only	Cryptic ferrous iron transporter EfeUOB
Ferrous iron transport permease EfeU	Pseudo Only	Cryptic ferrous iron transporter EfeUOB
Ferrous iron transport peroxidase EfeB	Pseudo Only	Cryptic ferrous iron transporter EfeUOB
Fibroin 1	Mitis Only	- none -
Fibronectin/fibrinogen-binding protein	All 3	- none -
FIG001553: Hydrolase, HAD subfamily IIIA	All 3	- none -
FIG001621: Zinc protease	All 3	CBSS-257314.1.peg.676
FIG001721: Predicted N6-adenine-specific DNA methylase	All 3	Control of cell elongation - division cycle in Bacilli
FIG001802: Putative alkaline-shock protein	Pseudo and Pneumo	A Gram-positive cluster that relates ribosomal protein L28P to a set of uncharacterized proteins
FIG001960: FtsZ-interacting protein related to cell division	Pneumo and Mitis	Cell Division Cluster
FIG004454: RNA binding protein	All 3	- none -
FIG006126: DNA helicase, restriction/modification system component YeeB	Pseudo and Mitis	CBSS-316273.3.peg.2378
FIG007079: UPF0348 protein family	All 3	- none -
FIG009210: peptidase, M16 family	All 3	CBSS-257314.1.peg.676
FIG013736: cell division protein (putative)	All 3	- none -
FIG045374: Type II restriction enzyme, methylase subunit YeeA	Pseudo and Mitis	CBSS-316273.3.peg.2378
FIG086557: Conjugation related protein	Pseudo Only	- none -
FIG134348: essential endopeptidase	Pseudo and Pneumo	YrdC-YciO
FIG134348: essential endopeptidase # fragmented	Mitis Only	YgjD and YeaZ
FIGfam135315: Iojap-related protein	All 3	NAD and NADP cofactor biosynthesis global
IS1167, transposase (ORF2)	Pneumo Only	- none -
Flavodoxin	Pseudo and Pneumo	Flavodoxin
Flavoprotein	Mitis Only	- none -
FmtB protein	Pseudo and Mitis	- none -
FmtB-like protein	Mitis Only	- none -
Folylpolyglutamate synthase (EC 6.3.2.17)	Mitis Only	Folate Biosynthesis
Formamidopyrimidine-DNA glycosylase (EC 3.2.2.23)	All 3	- none -
Formate-nitrate transporter	Pneumo and Mitis	- none -
Formate--tetrahydrofolate ligase (EC 6.3.4.3)	All 3	One-carbon metabolism by tetrahydropterines
fragment	Mitis Only	- none -
Fructokinase (EC 2.7.1.4)	All 3	Mannitol Utilization
Fructose-bisphosphate aldolase class II (EC 4.1.2.13)	Pseudo and Pneumo	Formaldehyde assimilation: Ribulose monophosphate pathway
FtsK/SpoIIIE family protein	Pseudo Only	- none -
FtsK/SpoIIIE family protein, putative	Pseudo Only	- none -
Fucolectin-related protein	Pseudo and Pneumo	- none -
Fumarate reductase, flavoprotein subunit precursor (EC 1.3.99.1)	Pneumo and Mitis	- none -
GAF domain-containing proteins	Pseudo and Pneumo	- none -
GafA	Mitis Only	- none -
Galactofuranose transferase	Mitis Only	- none -
Galactokinase (EC 2.7.1.6)	All 3	Lactose and Galactose Uptake and Utilization
Galactose operon repressor, GalR-LacI family of transcriptional regulators	All 3	Lactose and Galactose Uptake and Utilization
Galactose-1-phosphate uridylyltransferase (EC 2.7.7.10)	All 3	Lactose and Galactose Uptake and Utilization
Galactose-6-phosphate isomerase, LacA subunit (EC 5.3.1.26)	All 3	Lactose and Galactose Uptake and Utilization
Galactose-6-phosphate isomerase, LacB subunit (EC 5.3.1.26)	All 3	Lactose and Galactose Uptake and Utilization
Galactosyl transferase CpsE (EC 2.7.8.-)	Mitis Only	Extracellular Polysaccharide Biosynthesis of Streptococci
Gamma-glutamyl phosphate reductase (EC 1.2.1.41)	All 3	Proline Synthesis
gene fragment	Mitis Only	- none -
General stress protein	Pseudo and Pneumo	- none -
General stress protein 13	All 3	- none -
RofA-like transcriptional regulator	Pneumo Only	- none -
Gfa-like protein	Mitis Only	- none -
Cell wall surface anchor family protein, FPXTG motif	Pneumo Only	Sortase
Glucan 1,6-alpha-glucosidase (EC 3.2.1.70)	All 3	- none -
Glucokinase (EC 2.7.1.2)	All 3	Glycolysis and Gluconeogenesis
Glucosamine-6-phosphate deaminase (EC 3.5.99.6)	Pseudo and Pneumo	Chitin and N-acetylglucosamine utilization
Glucosamine--fructose-6-phosphate aminotransferase [isomerizing] (EC 2.6.1.16)	All 3	CBSS-261591.3.peg.3916
Glucose-1-phosphate adenylyltransferase (EC 2.7.7.27)	All 3	Glycogen metabolism
Glucose-1-phosphate thymidylyltransferase (EC 2.7.7.24)	Mitis Only	dTDP-rhamnose synthesis
Glucose-6-phosphate 1-dehydrogenase (EC 1.1.1.49)	All 3	Pentose phosphate pathway
Glucose-6-phosphate isomerase (EC 5.3.1.9)	All 3	Formaldehyde assimilation: Ribulose monophosphate pathway
Glutamate 5-kinase (EC 2.7.2.11)	All 3	Proline Synthesis
Glutamate racemase (EC 5.1.1.3)	All 3	Glutamine, Glutamate, Aspartate and Asparagine Biosynthesis
Glutamate synthase [NADPH] small chain (EC 1.4.1.13)	Mitis Only	Ammonia assimilation
Glutamine ABC transporter, glutamine-binding protein/permease protein	All 3	- none -
Glutamine amidotransferase, class I	All 3	- none -
Glutamine synthetase type I (EC 6.3.1.2)	All 3	Glutamine synthetases
Glutamine transport ATP-binding protein glnQ (TC 3.A.1.3.2)	All 3	- none -
Glutamine transport system permease protein glnP (TC 3.A.1.3.2)	Pseudo and Pneumo	- none -
Glutamyl aminopeptidase (EC 3.4.11.7)	All 3	- none -
Glutamyl-tRNA synthetase (EC 6.1.1.17) @ Glutamyl-tRNA(Gln) synthetase (EC 6.1.1.24)	All 3	- none -
Glutaredoxin-like protein NrdH, required for reduction of Ribonucleotide reductase class Ib	All 3	Glutaredoxins
Glutathione peroxidase family protein	All 3	- none -
Glutathione reductase (EC 1.8.1.7)	Mitis Only	Glutathione: Redox cycle
Glutathione S-transferase, Streptococcal type (EC 2.5.1.18)	Pseudo and Pneumo	Glutathione: Non-redox reactions
Glutathione synthetase (EC 6.3.2.3)	Pseudo Only	- none -
Glycerate kinase (EC 2.7.1.31)	All 3	Glycine and Serine Utilization
Gram-positive cell wall-anchored pilus (PilB)	Pneumo Only	- none -
Glycerol kinase (EC 2.7.1.30)	All 3	Glycerol and Glycerol-3-phosphate Uptake and Utilization
Glycerol uptake facilitator protein	All 3	Glycerol and Glycerol-3-phosphate Uptake and Utilization
Glycerol uptake facilitator protein, putative	Pseudo and Pneumo	- none -
Glycerol-3-phosphate dehydrogenase (NAD(P)+) (EC 1.1.1.94)	All 3	- none -
Glycerol-3-phosphate dehydrogenase [NAD(P)+] (EC 1.1.1.94)	All 3	Glutaredoxins
Glycerophosphoryl diester phosphodiesterase (EC 3.1.4.46)	All 3	CBSS-176299.4.peg.1996
Glycine/D-amino acid oxidases family	Pseudo and Pneumo	- none -
Glycogen biosynthesis protein GlgD, glucose-1-phosphate adenylyltransferase family	All 3	Glycogen metabolism
Glycogen debranching enzyme (EC 3.2.1.-) / Pullulanase (EC 3.2.1.41)	All 3	Glycogen metabolism
Glycogen synthase, ADP-glucose transglucosylase (EC 2.4.1.21)	All 3	Glycogen metabolism
Glycoside hydrolase, family 25	Pseudo Only	- none -
glycosyl hydrolase family 29 (alpha-L-fucosidase)	All 3	- none -
glycosyl hydrolase, family 31	Mitis Only	- none -
Glycosyl hydrolase-related protein	All 3	- none -
glycosyl hydrolase-related protein SP2141	Mitis Only	- none -
Xylose repressor protein	Pneumo Only	- none -
Membrane-associated phospholipid phosphatase	Pneumo Only	- none -
Bacteriocin-like peptide I BlpI	Pneumo Only	Bacteriocin-like peptides Blp
Glycosyl transferase, group 1 family protein	All 3	- none -
Glycosyl transferase, group 2 family protein	All 3	- none -
glycosyl transferase, putative	Mitis Only	- none -
Glycosyltransferase	Pseudo and Mitis	- none -
Glycosyltransferase (EC 2.4.1.-)	All 3	- none -
Glycosyltransferase involved in cell wall biogenesis	Mitis Only	- none -
Glycosyltransferase involved in cell wall biogenesis (EC 2.4.-.-)	Pseudo and Pneumo	- none -
Glycyl-tRNA synthetase alpha chain (EC 6.1.1.14)	All 3	tRNA aminoacylation, Gly
Glycyl-tRNA synthetase beta chain (EC 6.1.1.14)	All 3	tRNA aminoacylation, Gly
Glyoxalase	Mitis Only	- none -
Glyoxalase family protein	All 3	Serine-glyoxylate cycle
GMP reductase (EC 1.7.1.7)	All 3	Purine conversions
GMP synthase [glutamine-hydrolyzing] (EC 6.3.5.2)	All 3	Purine conversions
Bacteriocin-like peptide J BlpJ	Pneumo Only	Bacteriocin-like peptides Blp
Group B streptococcal surface immunogenic protein	All 3	- none -
GTP cyclohydrolase I (EC 3.5.4.16) type 1	All 3	Folate Biosynthesis
GTP pyrophosphokinase (EC 2.7.6.5)	All 3	CBSS-222523.1.peg.1311
GTP pyrophosphokinase (EC 2.7.6.5), (p)ppGpp synthetase I	Pseudo and Pneumo	CBSS-176299.4.peg.1292
GTP pyrophosphokinase (EC 2.7.6.5), (p)ppGpp synthetase I # interrupted?	Mitis Only	CBSS-176299.4.peg.1292
GTPase and tRNA-U34 5-formylation enzyme TrmE	All 3	CBSS-354.1.peg.1756
GTP-binding and nucleic acid-binding protein YchF	All 3	Universal GTPases
GTP-binding protein EngA	All 3	Universal GTPases
GTP-binding protein EngB	All 3	Universal GTPases
GTP-binding protein Era	All 3	tRNA modification Archaea
GTP-binding protein HflX	All 3	Hfl operon
GTP-binding protein TypA/BipA	All 3	Universal GTPases
GTP-binding protein YqeH, possibly involved in replication initiation	All 3	Universal GTPases
GTP-sensing transcriptional pleiotropic repressor codY	All 3	Conserved gene cluster associated with Met-tRNA formyltransferase
GtrA family protein	Mitis Only	- none -
GtrA family protein; MesH protein	Pseudo and Pneumo	- none -
Guanine-hypoxanthine permease	All 3	Purine Utilization
guanosine 5&#39;-monophosphate oxidoreductase	Pseudo Only	- none -
Guanylate kinase (EC 2.7.4.8)	All 3	Purine conversions
Heat shock protein (HtpX) protease (EC 3.4.24.-)	All 3	- none -
Heat shock protein 60 family chaperone GroEL	All 3	- none -
Heat shock protein 60 family co-chaperone GroES	Pseudo and Pneumo	GroEL GroES
Heat shock protein GrpE	All 3	Protein chaperones
Heat-inducible transcription repressor HrcA	All 3	Heat shock dnaK gene cluster extended
Helicase loader DnaB	Pseudo and Pneumo	- none -
Helicase loader DnaI	All 3	DNA-replication
Helicase PriA essential for oriC/DnaA-independent DNA replication	All 3	DNA-replication
Bacteriocin-like peptide M BlpM	Pneumo Only	Bacteriocin-like peptides Blp
Hemolysin III	Pseudo and Pneumo	- none -
Hemolysins and related proteins containing CBS domains	All 3	- none -
Bacteriocin-like peptide N BlpN	Pneumo Only	Bacteriocin-like peptides Blp
High-affinity branched-chain amino acid transport system permease protein LivH (TC 3.A.1.4.1)	All 3	- none -
Bacteriocin-like peptide O BlpO	Pneumo Only	Bacteriocin-like peptides Blp
Histidine kinase	All 3	- none -
Histidine kinase of the competence regulon ComD	All 3	Competence in Streptococci
Histidyl-tRNA synthetase (EC 6.1.1.21)	All 3	tRNA aminoacylation, His
Histone acetyltransferase Gcn5	Pseudo and Pneumo	- none -
histone acetyltransferase Gcn5, putative	Mitis Only	- none -
Hit Family Protein	All 3	- none -
Holliday junction DNA helicase RuvA	All 3	RuvABC plus a hypothetical
Holliday junction DNA helicase RuvB	All 3	RuvABC plus a hypothetical
Holo-[acyl-carrier protein] synthase (EC 2.7.8.7)	All 3	Fatty Acid Biosynthesis FASII
Homologous to LicC, which regulates expression of LPS epitopes in H. influenzae	Mitis Only	- none -
Homoserine dehydrogenase (EC 1.1.1.3)	All 3	Methionine Biosynthesis
Homoserine kinase (EC 2.7.1.39)	Pseudo and Pneumo	Methionine Biosynthesis
Homoserine O-succinyltransferase (EC 2.3.1.46)	All 3	Methionine Biosynthesis
HPr kinase/phosphorylase (EC 2.7.1.-) (EC 2.7.4.-)	Pseudo and Pneumo	Mannitol Utilization
Hsp33-like chaperonin	Pseudo and Pneumo	- none -
HTH-type transcriptional regulator glnR	Mitis Only	- none -
helicase, putative	Pneumo Only	- none -
Hydrolase (HAD superfamily)	All 3	- none -
Hydrolase (HAD superfamily), YqeK	All 3	NAD and NADP cofactor biosynthesis global
Hydrolase in cluster with beta-lactamase (HAD superfamily)	Pseudo and Pneumo	- none -
Hydrolase, alpha/beta fold family	Mitis Only	- none -
hydrolase, haloacid dehalogenase-like family	All 3	- none -
hydrolase, putative	Pneumo and Mitis	- none -
Hydroxyacylglutathione hydrolase (EC 3.1.2.6)	All 3	Glutathione-regulated potassium-efflux system and associated functions
Hydroxyethylthiazole kinase (EC 2.7.1.50)	All 3	Thiamin biosynthesis
Hydroxymethylglutaryl-CoA reductase (EC 1.1.1.34)	All 3	Isoprenoid Biosynthesis
Hydroxymethylglutaryl-CoA synthase (EC 2.3.3.10)	All 3	Isoprenoid Biosynthesis
Hydroxymethylpyrimidine ABC transporter, ATPase component	All 3	Thiamin biosynthesis
Hydroxymethylpyrimidine ABC transporter, substrate-binding component	All 3	Thiamin biosynthesis
Hydroxymethylpyrimidine ABC transporter, transmembrane component	All 3	Thiamin biosynthesis
Hypersensitive-induced response protein	Mitis Only	- none -
Hypoxanthine-guanine phosphoribosyltransferase (EC 2.4.2.8)	All 3	Purine conversions
IgA1 protease (EC 3.4.24.13)	Pseudo and Pneumo	- none -
Protease synthase and sporulation negative regulatory protein PAI 1	Pneumo Only	- none -
Immunity factor ComM	All 3	Fratricide in Streptococcus
immunity protein, probable	All 3	- none -
Immunoglobulin A1 protease	Mitis Only	- none -
Immunoreactive protein Se23.5 (Fragment)	All 3	- none -
IMP cyclohydrolase (EC 3.5.4.10) / Phosphoribosylaminoimidazolecarboxamide formyltransferase (EC 2.1.2.3)	All 3	De Novo Purine Biosynthesis
ImpB/MucB/SamB family protein	Pseudo and Mitis	- none -
Inactive homolog of metal-dependent proteases, putative molecular chaperone	All 3	Ribosome biogenesis bacterial
incorrect start	Pneumo and Mitis	- none -
Indole-3-glycerol phosphate synthase (EC 4.1.1.48)	All 3	Tryptophan synthesis
Inosine-5&#39;-monophosphate dehydrogenase (EC 1.1.1.205)	All 3	Purine conversions
Inositol-1-monophosphatase (EC 3.1.3.25)	Pseudo and Pneumo	- none -
Integral membrane protein	All 3	- none -
Integral membrane protein (putative)	All 3	- none -
Integral membrane protein (Rhomboid family)	Pseudo and Pneumo	- none -
Integrase	Pseudo and Mitis	- none -
Integrase/recombinase (XerC/CodV family)	Pseudo and Pneumo	- none -
Integrase/recombinase, phage associated	Pseudo Only	- none -
HesA/MoeB/ThiF family protein	Pneumo Only	- none -
Putative membrane spanning protein	Pneumo Only	- none -
Amino acid ABC transporter, periplasmic amino acid-binding protein	Pneumo Only	- none -
Iron compound ABC uptake transporter ATP-binding protein PiuD	All 3	Heme, hemin uptake and utilization systems in GramPositives
ABC transporter amino acid-binding protein	Pneumo Only	- none -
Oxidoreductase, aldo-keto reductase family	Pneumo Only	- none -
Iron compound ABC uptake transporter permease protein PiuB	All 3	Heme, hemin uptake and utilization systems in GramPositives
Iron compound ABC uptake transporter permease protein PiuC	All 3	Heme, hemin uptake and utilization systems in GramPositives
Putative sugar kinase	Pneumo Only	- none -
Iron compound ABC uptake transporter substrate-binding protein PiuA	All 3	Heme, hemin uptake and utilization systems in GramPositives
Iron(III) dicitrate transport system permease protein fecD	Mitis Only	- none -
Thiol-activated cytolysin; Streptolysin O	Pneumo Only	Listeria Pathogenicity Island LIPI-1 extended
Iron-sulfur cluster assembly ATPase protein SufC	All 3	Fe-S cluster assembly
Iron-sulfur cluster assembly protein SufB	All 3	Fe-S cluster assembly
Iron-sulfur cluster assembly protein SufD	All 3	Fe-S cluster assembly
Iron-sulfur cluster assembly scaffold protein IscU	All 3	Fe-S cluster assembly
IS1167, transposase	Pseudo and Pneumo	- none -
IS861, transposase (orf2), IS3 family, truncated	Pneumo Only	- none -
IS1239 transposase	Pseudo Only	- none -
IS1239, transposase, IS30 family	Pseudo and Pneumo	- none -
IS1380-Spn1, transposase	Pseudo and Pneumo	- none -
IS1381, transposase OrfA	Pseudo and Pneumo	- none -
IS1381, transposase OrfB	Pseudo and Pneumo	- none -
IS630-Spn1, transposase Orf1	Pseudo and Pneumo	- none -
IS630-Spn1, transposase Orf2	Pseudo and Pneumo	- none -
IS66 family element, Orf1	Pseudo and Pneumo	- none -
IS66 family element, Orf2	Pseudo Only	- none -
IS861, transposase (orf1), IS3 family, truncated	Pseudo and Pneumo	- none -
pilin gene inverting-related protein	Pneumo Only	- none -
Isochorismatase (EC 3.3.2.1)	Pneumo and Mitis	Chorismate: Intermediate for synthesis of PAPA antibiotics, PABA, anthranilate, 3-hydroxyanthranilate and more.
Isoleucyl-tRNA synthetase (EC 6.1.1.5)	All 3	tRNA aminoacylation, Ile
Isopentenyl-diphosphate delta-isomerase, FMN-dependent (EC 5.3.3.2)	All 3	Isoprenoid Biosynthesis
Jag protein	All 3	- none -
Ketol-acid reductoisomerase (EC 1.1.1.86)	All 3	Coenzyme A Biosynthesis
KH domain RNA binding protein YlqC	All 3	KH domain RNA binding protein YlqC
LacI family regulatory protein	Pseudo Only	- none -
DUF1706 domain-containing protein	Pneumo Only	- none -
Lactate 2-monooxygenase (EC 1.13.12.4)	Mitis Only	Pyruvate metabolism II: acetyl-CoA, acetogenesis from pyruvate
Lactate 2-monooxygenase (EC 1.13.12.4) # interrupted	Pseudo and Pneumo	Pyruvate metabolism II: acetyl-CoA, acetogenesis from pyruvate
Lactose phosphotransferase system repressor	All 3	Lactose and Galactose Uptake and Utilization
Lactoylglutathione lyase (EC 4.4.1.5)	All 3	Methylglyoxal Metabolism
Lactoylglutathione lyase and related lyases	Pseudo and Pneumo	- none -
LacX protein, plasmid	Pneumo and Mitis	- none -
Laminin-binding surface protein	All 3	- none -
Large-conductance mechanosensitive channel	Pseudo and Pneumo	- none -
L-asparaginase (EC 3.5.1.1)	All 3	Glutamine, Glutamate, Aspartate and Asparagine Biosynthesis
Late competence protein ComC, processing protease	All 3	Late competence
Late competence protein ComEA, DNA receptor	All 3	Late competence
Late competence protein ComEC, DNA transport	All 3	Late competence
Late competence protein ComGA, access of DNA to ComEA	All 3	Late competence
Late competence protein ComGB, access of DNA to ComEA	All 3	Late competence
Late competence protein ComGC, access of DNA to ComEA, FIG007487	All 3	Late competence
Late competence protein ComGD, access of DNA to ComEA, FIG038316	All 3	Late competence
Late competence protein ComGE, FIG075573	All 3	Late competence
Late competence protein ComGF, access of DNA to ComEA, FIG012620	All 3	Late competence
Late competence protein ComGG, FIG068335	All 3	Late competence
Lead, cadmium, zinc and mercury transporting ATPase (EC 3.6.3.-)	Pseudo and Pneumo	- none -
Lead, cadmium, zinc and mercury transporting ATPase (EC 3.6.3.3) (EC 3.6.3.5); Copper-translocating P-type ATPase (EC 3.6.3.4)	All 3	Copper homeostasis
lemA protein	Mitis Only	- none -
Leucine rich protein	Pseudo and Pneumo	- none -
Leucine-rich protein	Mitis Only	- none -
Leucyl-tRNA synthetase (EC 6.1.1.4)	All 3	tRNA aminoacylation, Leu
Pneumococcal histidine triad protein E precursor, truncation	Pneumo Only	- none -
Spermine/spermidine acetyltransferase	Pneumo Only	- none -
Iron compound ABC uptake transporter substrate-binding protein PiaA	Pneumo Only	Heme, hemin uptake and utilization systems in GramPositives
Iron compound ABC uptake transporter permease protein PiaB	Pneumo Only	Heme, hemin uptake and utilization systems in GramPositives
Iron compound ABC uptake transporter permease protein PiaC	Pneumo Only	Heme, hemin uptake and utilization systems in GramPositives
Lipase/Acylhydrolase family protein	Mitis Only	- none -
Lipoate-protein ligase A	Pneumo and Mitis	Dehydrogenase complexes
Lipopolysaccharide cholinephosphotransferase LicD1 (EC 2.7.8.-)	All 3	Teichoic and lipoteichoic acids biosynthesis
Lipopolysaccharide cholinephosphotransferase LicD2 (EC 2.7.8.-)	All 3	Phosphorylcholine incorporation in LPS
Lipopolysaccharide cholinephosphotransferase LicD3 (EC 2.7.8.-)	All 3	Teichoic and lipoteichoic acids biosynthesis
Lipoprotein signal peptidase (EC 3.4.23.36)	All 3	CBSS-36873.1.peg.4752
lipoprotein, NLP/P60 family	Pseudo Only	- none -
Lj965 prophage protein	Pseudo Only	- none -
L-lactate dehydrogenase (EC 1.1.1.27)	All 3	Fermentations: Mixed acid
LLAKR2I restriction enzyme	Pseudo Only	- none -
Lon-like protease with PDZ domain	All 3	- none -
Low molecular weight protein tyrosine phosphatase (EC 3.1.3.48)	Pseudo and Pneumo	LMPTP YfkJ cluster
Low temperature requirement protein A	Mitis Only	- none -
L-proline glycine betaine ABC transport system permease protein ProV (TC 3.A.1.12.1)	All 3	- none -
L-proline glycine betaine binding ABC transporter protein ProX (TC 3.A.1.12.1) / Osmotic adaptation	Pseudo and Pneumo	- none -
LrgA-associated membrane protein LrgB	Pseudo and Mitis	Murein hydrolase regulation and cell death
Iron compound ABC uptake transporter ATP-binding protein PiaD	Pneumo Only	Heme, hemin uptake and utilization systems in GramPositives
L-serine dehydratase, alpha subunit (EC 4.3.1.17)	All 3	Glycine and Serine Utilization
L-serine dehydratase, beta subunit (EC 4.3.1.17)	All 3	Glycine and Serine Utilization
LSU m3Psi1915 methyltransferase RlmH ## ybeA	All 3	SA:14-24
LSU m5C1962 methyltransferase RlmI	All 3	Ribosome biogenesis bacterial
LSU ribosomal protein L10p (P0)	All 3	Ribosome LSU bacterial
LSU ribosomal protein L11p (L12e)	All 3	Ribosome LSU bacterial
LSU ribosomal protein L13p (L13Ae)	All 3	Ribosome LSU bacterial
LSU ribosomal protein L14p (L23e)	All 3	Ribosome LSU bacterial
LSU ribosomal protein L15p (L27Ae)	All 3	Ribosome LSU bacterial
LSU ribosomal protein L16p (L10e)	All 3	Ribosome LSU bacterial
LSU ribosomal protein L17p	All 3	Ribosome LSU bacterial
LSU ribosomal protein L18p (L5e)	All 3	Ribosome LSU bacterial
LSU ribosomal protein L19p	All 3	Ribosome LSU bacterial
LSU ribosomal protein L1p (L10Ae)	All 3	Ribosome LSU bacterial
LSU ribosomal protein L20p	All 3	Ribosome LSU bacterial
LSU ribosomal protein L21p	All 3	CBSS-176279.3.peg.868
LSU ribosomal protein L22p (L17e)	All 3	Ribosome LSU bacterial
LSU ribosomal protein L23p (L23Ae)	All 3	Ribosome LSU bacterial
LSU ribosomal protein L24p (L26e)	All 3	Ribosome LSU bacterial
LSU ribosomal protein L27p	All 3	CBSS-176279.3.peg.868
LSU ribosomal protein L28p	Pseudo and Pneumo	Ribosome LSU bacterial
LSU ribosomal protein L29p (L35e)	All 3	Ribosome LSU bacterial
LSU ribosomal protein L2p (L8e)	All 3	Ribosome LSU bacterial
LSU ribosomal protein L30p (L7e)	All 3	Ribosome LSU bacterial
LSU ribosomal protein L31p	All 3	Ribosome LSU bacterial
LSU ribosomal protein L32p	Pseudo and Pneumo	Ribosome LSU bacterial
LSU ribosomal protein L33p	All 3	- none -
LSU ribosomal protein L34p	Pseudo and Pneumo	Ribosome LSU bacterial
LSU ribosomal protein L35p	All 3	Ribosome LSU bacterial
LSU ribosomal protein L36p	All 3	Ribosome LSU bacterial
LSU ribosomal protein L3p (L3e)	All 3	Ribosome LSU bacterial
LSU ribosomal protein L4p (L1e)	All 3	Ribosome LSU bacterial
LSU ribosomal protein L5p (L11e)	All 3	Ribosome LSU bacterial
LSU ribosomal protein L6p (L9e)	All 3	Ribosome LSU bacterial
LSU ribosomal protein L7/L12 (L23e)	All 3	Ribosome LSU bacterial
LSU ribosomal protein L9p	All 3	SA:14-24
Phage integrase (Site-specific recombinase)	Pneumo Only	- none -
Lysine decarboxylase	Mitis Only	- none -
Lysyl aminopeptidase (EC 3.4.11.15)	All 3	- none -
Lysyl-tRNA synthetase (class II) (EC 6.1.1.6)	All 3	tRNA aminoacylation, Lys
Lysyl-tRNA synthetase (EC 6.1.1.6)	Mitis Only	- none -
phosphoesterase, putative	Pneumo Only	- none -
Macrolide-efflux protein	All 3	- none -
Macrolide-specific ABC-type efflux carrier (TC 3.A.1.122.1)	Pseudo Only	- none -
Macrophage infectivity potentiator protein	Pseudo and Pneumo	- none -
Magnesium and cobalt transport protein CorA	All 3	- none -
major facilitator superfamily MFS_1	Pseudo Only	- none -
Major facilitator superfamily transporter-efflux?	Mitis Only	- none -
Major facilitator superfamily transporter-permease	Pseudo and Pneumo	- none -
Major facilitator:Oxalate:Formate Antiporter	Pseudo and Pneumo	- none -
Malolactic enzyme (EC 1.-.-.-)	Mitis Only	Pyruvate metabolism I: anaplerotic reactions, PEP
Malolactic regulator	Mitis Only	Pyruvate metabolism I: anaplerotic reactions, PEP
Tn5252, Orf 10 protein	Pneumo Only	- none -
Malonyl CoA-acyl carrier protein transacylase (EC 2.3.1.39)	All 3	Fatty Acid Biosynthesis FASII
Maltodextrin glucosidase (EC 3.2.1.20)	All 3	Maltose and Maltodextrin Utilization
Maltodextrin phosphorylase (EC 2.4.1.1)	All 3	Maltose and Maltodextrin Utilization
Maltodextrose utilization protein MalA	All 3	Maltose and Maltodextrin Utilization
Maltose O-acetyltransferase (EC 2.3.1.79)	Pneumo and Mitis	Maltose and Maltodextrin Utilization
Maltose operon transcriptional repressor MalR, LacI family	All 3	Maltose and Maltodextrin Utilization
Maltose/maltodextrin ABC transporter, permease protein MalF	All 3	Maltose and Maltodextrin Utilization
Maltose/maltodextrin ABC transporter, permease protein MalG	All 3	Maltose and Maltodextrin Utilization
Maltose/maltodextrin ABC transporter, substrate binding periplasmic protein MalE	All 3	Bacterial Chemotaxis
Manganese ABC transporter, ATP-binding protein SitB	All 3	- none -
Manganese ABC transporter, inner membrane permease protein SitD	All 3	- none -
Manganese ABC transporter, periplasmic-binding protein SitA	All 3	- none -
Manganese superoxide dismutase (EC 1.15.1.1)	All 3	Protection from Reactive Oxygen Species
Manganese transport protein MntH	Mitis Only	- none -
Manganese-dependent inorganic pyrophosphatase (EC 3.6.1.1)	All 3	Phosphate metabolism
Mannitol operon activator, BglG family	Pseudo and Pneumo	Mannitol Utilization
Mannitol-1-phosphate 5-dehydrogenase (EC 1.1.1.17)	Pseudo and Pneumo	Mannitol Utilization
Mannose-6-phosphate isomerase (EC 5.3.1.8)	All 3	Mannose Metabolism
MATE efflux family protein DinF	Pseudo and Pneumo	- none -
Maturase-related protein	Pseudo and Pneumo	- none -
Mechanosensitive ion channel	Mitis Only	- none -
Membrane associated protein	All 3	- none -
Membrane protease subunits, stomatin/prohibitin homologs	Pseudo and Pneumo	- none -
membrane protein	Pseudo and Pneumo	- none -
Membrane protein CarB involved in the export of O-antigen and teichoic acid, Streptococci specific	All 3	- none -
Membrane protein involved in the export of O-antigen, teichoic acid lipoteichoic acids	Pneumo and Mitis	Teichoic and lipoteichoic acids biosynthesis
membrane protein, putative	All 3	- none -
Membrane spanning protein	All 3	- none -
Tn5252, Orf 9 protein	Pneumo Only	- none -
Membrane-associated zinc metalloprotease	All 3	Periplasmic Stress Response
Membrane-bound protease, CAAX family	All 3	- none -
Mercuric reductase	Mitis Only	- none -
Mercuric reductase (EC 1.16.1.1)	All 3	Mercuric reductase
Mercuric resistance operon regulatory protein	Mitis Only	Mercury resistance operon
Merozoite surface protein 3 alpha	Mitis Only	- none -
metallo-beta-lactamase family protein	Mitis Only	- none -
Methionine ABC transporter ATP-binding protein	All 3	Methionine Biosynthesis
Methionine ABC transporter permease protein	Pseudo and Pneumo	Methionine Biosynthesis
Methionine ABC transporter substrate-binding protein	All 3	Methionine Biosynthesis
Methionine aminopeptidase (EC 3.4.11.18)	All 3	- none -
Methionine biosynthesis and transport regulator MtaR, LysR family	All 3	- none -
Methionyl-tRNA formyltransferase (EC 2.1.2.9)	All 3	Folate Biosynthesis
Methionyl-tRNA synthetase (EC 6.1.1.10)	All 3	tRNA aminoacylation, Met
Protein involved in lantibiotic (srt) production / Tn5252, relaxase	Pneumo Only	- none -
Methylase of polypeptide chain release factors	All 3	Experimental tye
Methylated-DNA--protein-cysteine methyltransferase (EC 2.1.1.63)	All 3	- none -
Methylenetetrahydrofolate dehydrogenase (NADP+) (EC 1.5.1.5) / Methenyltetrahydrofolate cyclohydrolase (EC 3.5.4.9)	All 3	One-carbon metabolism by tetrahydropterines
Methyltransferase (EC 2.1.1.-)	All 3	- none -
Methyltransferase (EC 2.1.1.-) COG0742	Pneumo and Mitis	- none -
methyltransferase type 11	Pseudo Only	- none -
Mevalonate kinase (EC 2.7.1.36)	All 3	Isoprenoid Biosynthesis
MFS general substrate transporter	Pseudo and Pneumo	- none -
Mg(2+) transport ATPase, P-type (EC 3.6.3.2)	Mitis Only	- none -
Mg(2+) transport ATPase/permease	Pseudo and Pneumo	- none -
Mga-like regulatory protein	Mitis Only	- none -
MloA	Pseudo Only	- none -
Mn2+ and Fe2+ transporters of the NRAMP family	Pseudo and Pneumo	- none -
Mn-dependent transcriptional regulator MntR	All 3	- none -
Modification methylase Sau3AI (EC 2.1.1.37)	Pseudo Only	- none -
molybdopterin biosynthesis protein (HesA/MoeB/ThiF family protein), putative	Pseudo Only	- none -
MORN motif family protein	All 3	- none -
MSL methylase( EC:2.1.1.48 )	Pseudo Only	- none -
MSM (multiple sugar metabolism) operon regulatory protein	All 3	- none -
Mucin 2 precursor	Mitis Only	- none -
Multi antimicrobial extrusion (MATE) family transporter	Pseudo and Pneumo	- none -
Multi antimicrobial extrusion protein (Na(+)/drug antiporter), MATE family of MDR efflux pumps	Pseudo Only	Multidrug Resistance Efflux Pumps
protein kinase, putative	Pneumo Only	- none -
Multidrug resistance ABC transporter ATP-binding and permease protein	All 3	- none -
Multidrug resistance efflux pump PmrA	All 3	- none -
Multimodular transpeptidase-transglycosylase (EC 2.4.1.129) (EC 3.4.-.-)	All 3	Peptidoglycan Biosynthesis
Multimodular transpeptidase-transglycosylase (EC 2.4.1.129) (EC 3.4.-.-) / Penicillin-binding protein 1A/1B (PBP1)	All 3	Control of cell elongation - division cycle in Bacilli
Multiple sugar ABC transporter, ATP-binding protein	All 3	Maltose and Maltodextrin Utilization
Multiple sugar ABC transporter, membrane-spanning permease protein MsmF	Pneumo and Mitis	Fructooligosaccharides(FOS) and Raffinose Utilization
Multiple sugar ABC transporter, membrane-spanning permease protein MsmG	All 3	- none -
Multiple sugar ABC transporter, substrate-binding protein	Pneumo and Mitis	Fructooligosaccharides(FOS) and Raffinose Utilization
Mundticin KS immunity protein	Mitis Only	- none -
Muramidase-released protein precursor	Mitis Only	- none -
Muramoyltetrapeptide carboxypeptidase (EC 3.4.17.13)	All 3	Recycling of Peptidoglycan Amino Acids
MurM	All 3	- none -
MurN protein	Pseudo and Pneumo	- none -
Mutator mutT protein (7,8-dihydro-8-oxoguanine-triphosphatase) (EC 3.6.1.-)	All 3	- none -
MutT/nudix family protein	All 3	- none -
ABC-2 transporter, permease protein, putative	Pneumo Only	- none -
N-6 DNA methylase	Pseudo Only	- none -
Na(+)-linked D-alanine glycine permease	All 3	- none -
Na+ driven multidrug efflux pump	Mitis Only	- none -
Na+/H+ antiporter	All 3	- none -
N-acetylglucosamine-1-phosphate uridyltransferase (EC 2.7.7.23) / Glucosamine-1-phosphate N-acetyltransferase (EC 2.3.1.157)	All 3	Sialic Acid Metabolism
N-acetylglucosamine-6-phosphate deacetylase (EC 3.5.1.25)	Pseudo and Pneumo	Chitin and N-acetylglucosamine utilization
N-acetyl-L,L-diaminopimelate deacetylase (EC 3.5.1.47)	All 3	Lysine Biosynthesis DAP Pathway
N-acetylmannosamine kinase (EC 2.7.1.60)	All 3	Sialic Acid Metabolism
N-acetylmannosamine-6-phosphate 2-epimerase (EC 5.1.3.9)	All 3	Sialic Acid Metabolism
N-acetylmuramoyl-L-alanine amidase (EC 3.5.1.28)	Mitis Only	Recycling of Peptidoglycan Amino Acids
N-acetylmuramyl-L-alanine amidase, negative regulator of AmpC, AmpD	Pseudo Only	- none -
N-Acetylneuraminate cytidylyltransferase (EC 2.7.7.43)	Mitis Only	Sialic Acid Metabolism
N-Acetylneuraminate cytidylyltransferase (EC 2.7.7.43) / Platelet activating factor	Pseudo and Pneumo	- none -
N-acetylneuraminate lyase (EC 4.1.3.3)	All 3	Sialic Acid Metabolism
N-acyl-L-amino acid amidohydrolase (EC 3.5.1.14)	Pseudo and Pneumo	- none -
NAD kinase (EC 2.7.1.23)	All 3	CBSS-222523.1.peg.1311
NAD synthetase (EC 6.3.1.5)	All 3	NAD and NADP cofactor biosynthesis global
NAD(FAD)-utilizing dehydrogenases	All 3	- none -
Putative repressor protein-phage associated	Pneumo Only	- none -
NAD-dependent glyceraldehyde-3-phosphate dehydrogenase (EC 1.2.1.12) / Plasmin(ogen) receptor	Pseudo and Mitis	Glutaredoxins
NAD-dependent malic enzyme (EC 1.1.1.38)	Mitis Only	Pyruvate metabolism I: anaplerotic reactions, PEP
NADH oxidase H2O-forming (EC 1.6.-.-)	Pseudo and Pneumo	- none -
NADPH dependent preQ0 reductase	All 3	Queuosine-Archaeosine Biosynthesis
NADPH:quinone oxidoreductase	Mitis Only	- none -
NADPH-flavin oxidoreductase	Pseudo and Pneumo	- none -
NADP-specific glutamate dehydrogenase (EC 1.4.1.4)	All 3	Proline Synthesis
NanA gene	Pseudo and Mitis	- none -
N-carbamoylputrescine amidase (3.5.1.53)	All 3	Arginine and Ornithine Degradation
Negative regulator of genetic competence MecA	Pseudo and Pneumo	- none -
Negative transcriptional regulator-copper transport operon	All 3	- none -
Neopullulanase (EC 3.2.1.135)	Pneumo and Mitis	Maltose and Maltodextrin Utilization
N-ethylammeline chlorohydrolase	All 3	- none -
Neutral endopeptidase O (EC 3.4.24.-)	Pseudo and Pneumo	- none -
Nicotinamidase (EC 3.5.1.19)	All 3	cAMP signaling in bacteria
Nicotinamide-nucleotide adenylyltransferase, NadR family (EC 2.7.7.1) / Ribosylnicotinamide kinase (EC 2.7.1.22)	Pseudo and Mitis	- none -
Nicotinate phosphoribosyltransferase (EC 2.4.2.11)	All 3	NAD and NADP cofactor biosynthesis global
Nicotinate-nucleotide adenylyltransferase (EC 2.7.7.18)	Pseudo Only	NAD and NADP cofactor biosynthesis global
Nicotinate-nucleotide adenylyltransferase (EC 2.7.7.18) ## bacterial NadD family	Pneumo and Mitis	CBSS-1313.3.peg.391
NLP/P60 protein	Pseudo Only	- none -
nodulin 21-related protein	Mitis Only	- none -
NOHBY642; no homolog in Saccharomyces cerevisiae	Mitis Only	- none -
Non-phosphorylating glyceraldehyde-3-phosphate dehydrogenase (NADP) (EC 1.2.1.9)	Pneumo and Mitis	Entner-Doudoroff Pathway
Non-specific DNA-binding protein Dps / Iron-binding ferritin-like antioxidant protein / Ferroxidase (EC 1.16.3.1)	All 3	Oxidative stress
Novel pyridoxal kinase, thiD family (EC 2.7.1.35)	Pneumo and Mitis	- none -
N-terminal acetyltransferase related protein	Pseudo and Pneumo	- none -
Nucleoside diphosphate kinase (EC 2.7.4.6)	All 3	Purine conversions
Nucleoside-binding protein	Pseudo and Pneumo	- none -
glycosyl transferase CpoA	Pneumo Only	- none -
Nudix-related transcriptional regulator NrtR	Mitis Only	- none -
O-acetylhomoserine sulfhydrylase (EC 2.5.1.49) / O-succinylhomoserine sulfhydrylase (EC 2.5.1.48)	All 3	- none -
Octaprenyl-diphosphate synthase (EC 2.5.1.-) / Dimethylallyltransferase (EC 2.5.1.1) / Geranyltranstransferase (farnesyldiphosphate synthase) (EC 2.5.1.10) / Geranylgeranyl pyrophosphate synthetase (EC 2.5.1.29)	All 3	Isoprenoid Biosynthesis
Oligoendopeptidase F	All 3	- none -
1,2-diacylglycerol 3-glucosyltransferase (EC 2.4.1.157)	Pneumo Only	- none -
oligopeptide ABC transporter, oligopeptide-binding protein AliA	Mitis Only	- none -
Oligopeptide ABC transporter, periplasmic oligopeptide-binding protein oppA	Mitis Only	- none -
Oligopeptide ABC transporter, periplasmic oligopeptide-binding protein oppA (TC 3.A.1.5.1)	All 3	ABC transporter oligopeptide (TC 3.A.1.5.1)
Oligopeptide transport ATP-binding protein oppD (TC 3.A.1.5.1)	All 3	ABC transporter oligopeptide (TC 3.A.1.5.1)
Oligopeptide transport ATP-binding protein oppF (TC 3.A.1.5.1)	All 3	ABC transporter oligopeptide (TC 3.A.1.5.1)
Oligopeptide transport system permease protein oppB (TC 3.A.1.5.1)	All 3	- none -
Oligopeptide transport system permease protein oppC (TC 3.A.1.5.1)	All 3	- none -
Oligopeptide-binding protein aliB precursor	Mitis Only	- none -
O-methyltransferase family protein [C1]	All 3	- none -
ORF065	Pseudo Only	- none -
ORF17	Pseudo Only	- none -
integrase/recombinase, phage integrase family	Pneumo Only	- none -
Orotate phosphoribosyltransferase (EC 2.4.2.10)	All 3	De Novo Pyrimidine Synthesis
Orotidine 5&#39;-phosphate decarboxylase (EC 4.1.1.23)	All 3	De Novo Pyrimidine Synthesis
Ortholog of S. aureus MRSA252 (BX571856) SAR1351	Mitis Only	- none -
Ortholog of S. aureus MRSA252 (BX571856) SAR1694	Pseudo and Mitis	- none -
Ortholog of S. aureus MRSA252 (BX571856) SAR2449	Mitis Only	- none -
Osmosensitive K+ channel histidine kinase KdpD (EC 2.7.3.-)	Pseudo Only	Potassium homeostasis
OxaI/YidC membrane insertion protein	All 3	CBSS-354.1.peg.1756
oxidoreductase	Pseudo and Pneumo	- none -
Oxidoreductase (EC 1.1.1.-)	Pseudo and Pneumo	- none -
oxidoreductase of aldo/keto reductase family, subgroup 1	All 3	D-gluconate and ketogluconates metabolism
Oxidoreductase, aldo/keto reductase family	Mitis Only	- none -
Sortase	Pneumo Only	- none -
oxidoreductase, Gfo/Idh/MocA family	Pseudo and Pneumo	- none -
oxidoreductase, putative	Mitis Only	- none -
oxidoreductase, short-chain dehydrogenase/reductase family	Mitis Only	- none -
Oxygen-insensitive NAD(P)H nitroreductase (EC 1.-.-.-) / Dihydropteridine reductase (EC 1.5.1.34)	All 3	- none -
Oxygen-insensitive NADPH nitroreductase (EC 1.-.-.-)	Mitis Only	Glutaredoxins
Pantothenate kinase (EC 2.7.1.33)	All 3	Coenzyme A Biosynthesis
PAP2 family protein	Pseudo Only	- none -
Para-aminobenzoate synthase, aminase component (EC 2.6.1.85) / Aminodeoxychorismate lyase (EC 4.1.3.38) # PabAa/PabAc	All 3	Folate Biosynthesis
Pathogenicity island SaPIn2	Pseudo Only	- none -
Penicillin-binding protein 1A	Mitis Only	- none -
Penicillin-binding protein 1B	Mitis Only	- none -
Penicillin-binding protein 2B	Mitis Only	- none -
peptidase, M16 family	Mitis Only	- none -
Type II restriction endonuclease	Pneumo Only	- none -
peptidase, U32 family small subunit [C1]	Pseudo and Pneumo	- none -
Peptide ABC transporter ATP binding/permease protein	Pseudo and Pneumo	- none -
Peptide chain release factor 1	All 3	Glutaredoxins
Peptide chain release factor 1 fragment	Mitis Only	- none -
Peptide chain release factor 2 unshifted fragment	Pneumo and Mitis	Programmed frameshift
Peptide chain release factor 2; programmed frameshift-containing	All 3	Programmed frameshift
Peptide chain release factor 3	All 3	- none -
Peptide deformylase (EC 3.5.1.88)	All 3	Bacterial RNA-metabolizing Zn-dependent hydrolases
Peptide methionine sulfoxide reductase MsrA (EC 1.8.4.11) / Peptide methionine sulfoxide reductase MsrB (EC 1.8.4.12)	All 3	Peptide methionine sulfoxide reductase
Peptide pheromone BlpC (Bacteriocin-like peptide, double glycine cleavage type)	Pseudo and Pneumo	- none -
Peptidoglycan N-acetylglucosamine deacetylase (EC 3.5.1.-)	All 3	Polysaccharide deacetylases
Peptidyl-prolyl cis-trans isomerase	Mitis Only	- none -
Peptidyl-prolyl cis-trans isomerase (EC 5.2.1.8)	All 3	- none -
Peptidyl-tRNA hydrolase (EC 3.1.1.29)	All 3	CBSS-281309.1.peg.50
PEP-utilizing enzymes family protein	Pseudo and Pneumo	- none -
periplasmic component of efflux system	All 3	- none -
Permease	Mitis Only	- none -
Permease of the drug/metabolite transporter (DMT) superfamily	Mitis Only	Cobalt-zinc-cadmium resistance
Phage antirepressor protein	Pseudo Only	- none -
Phage capsid and scaffold	Pseudo Only	- none -
Phage endopeptidase	Pseudo Only	- none -
Phage holin	Pseudo Only	- none -
Phage hyaluronidase	Pseudo Only	- none -
Phage infection protein	All 3	- none -
Substrate-specific component NiaX of predicted niacin ECF transporter	Pneumo Only	- none -
Phage lysin, glycosyl hydrolase, family 25	All 3	- none -
Phage major capsid protein #Fam0013	Pseudo Only	- none -
Phage major capsid protein #Fam0019	Pseudo Only	- none -
Phage major tail protein	Pseudo Only	- none -
Phage portal	Pseudo Only	- none -
Phage protein	Pseudo Only	- none -
Phage replication initiation	Pseudo and Mitis	- none -
phage shock protein C, putative	All 3	- none -
Phage tail length tape-measure protein	Pseudo Only	- none -
Phage terminase large subunit	Pseudo Only	- none -
Phage terminase, small subunit	Pseudo Only	- none -
phage transcriptional repressor	Pseudo Only	- none -
Phage-related protein	Pneumo and Mitis	- none -
Phenylalanyl-tRNA synthetase alpha chain (EC 6.1.1.20)	All 3	tRNA aminoacylation, Phe
Phenylalanyl-tRNA synthetase beta chain (EC 6.1.1.20)	All 3	tRNA aminoacylation, Phe
Phosphatase NagD predicted to act in N-acetylglucosamine utilization subsystem	Mitis Only	- none -
Phosphatase YidA	All 3	- none -
Phosphate ABC transporter, periplasmic phosphate-binding protein PstS (TC 3.A.1.7.1)	All 3	Phosphate metabolism
Phosphate acetyltransferase (EC 2.3.1.8)	All 3	Fermentations: Mixed acid
Phosphate regulon transcriptional regulatory protein PhoB	Pseudo and Pneumo	- none -
Phosphate starvation-inducible protein PhoH, predicted ATPase	All 3	Phosphate metabolism
Phosphate transport ATP-binding protein PstB (TC 3.A.1.7.1)	All 3	Phosphate metabolism
Phosphate transport system permease protein PstA (TC 3.A.1.7.1)	All 3	Phosphate metabolism
Phosphate transport system permease protein PstC (TC 3.A.1.7.1)	All 3	Phosphate metabolism
Phosphate transport system protein phoU	Pseudo and Pneumo	- none -
Phosphate transport system regulatory protein PhoU	All 3	Phosphate metabolism
Phosphate:acyl-ACP acyltransferase PlsX	All 3	Glycerolipid and Glycerophospholipid Metabolism in Bacteria
Phosphatidate cytidylyltransferase (EC 2.7.7.41)	All 3	Glycerolipid and Glycerophospholipid Metabolism in Bacteria
Phosphatidylglycerophosphatase B (EC 3.1.3.27)	Pseudo and Pneumo	Glycerolipid and Glycerophospholipid Metabolism in Bacteria
Phosphinothricin N-acetyltransferase (EC 2.3.1.-)	Pseudo and Pneumo	- none -
Phospho-beta-glucosidase, truncation	Pseudo Only	- none -
Phosphocarrier protein of PTS system	All 3	Mannitol Utilization
Phosphoenolpyruvate carboxylase (EC 4.1.1.31)	All 3	Pyruvate metabolism I: anaplerotic reactions, PEP
Phosphoenolpyruvate-dihydroxyacetone phosphotransferase (EC 2.7.1.121), ADP-binding subunit DhaL	Pseudo and Mitis	Dihydroxyacetone kinases
Phosphoenolpyruvate-dihydroxyacetone phosphotransferase (EC 2.7.1.121), dihydroxyacetone binding subunit DhaK	Pseudo and Mitis	Dihydroxyacetone kinases
Phosphoenolpyruvate-dihydroxyacetone phosphotransferase (EC 2.7.1.121), subunit DhaM; DHA-specific IIA component	All 3	Dihydroxyacetone kinases
Phosphoenolpyruvate-protein phosphotransferase of PTS system (EC 2.7.3.9)	All 3	Mannitol Utilization
Phosphoesterase, DHH family protein	All 3	SA:14-24
SAP domain protein	Pneumo Only	- none -
Phosphoglucomutase (EC 5.4.2.2)	All 3	- none -
Phosphoglucosamine mutase (EC 5.4.2.10)	All 3	CBSS-261591.3.peg.3916
Phosphoglycerate kinase (EC 2.7.2.3)	All 3	Glycolysis and Gluconeogenesis
Phosphoglycerate mutase (EC 5.4.2.1)	All 3	Glycolysis and Gluconeogenesis
Phosphoglycerate mutase family	All 3	- none -
Phosphoglycerate mutase family 5	All 3	- none -
Phosphoglycerol transferase	Pseudo and Mitis	- none -
Phosphoglycolate phosphatase (EC 3.1.3.18)	All 3	2-phosphoglycolate salvage
High-affinity Fe2+/Pb2+ permease	Pneumo Only	- none -
Phosphomethylpyrimidine kinase (EC 2.7.4.7)	All 3	Thiamin biosynthesis
Phosphomevalonate kinase (EC 2.7.4.2)	All 3	Isoprenoid Biosynthesis
Phospho-N-acetylmuramoyl-pentapeptide-transferase (EC 2.7.8.13)	All 3	- none -
Phosphopantetheine adenylyltransferase (EC 2.7.7.3)	All 3	Coenzyme A Biosynthesis
Phosphopantothenoylcysteine decarboxylase (EC 4.1.1.36)	Pseudo and Pneumo	Coenzyme A Biosynthesis
Phosphopantothenoylcysteine synthetase (EC 6.3.2.5)	All 3	Coenzyme A Biosynthesis
Phosphopentomutase (EC 5.4.2.7)	All 3	Deoxyribose and Deoxynucleoside Catabolism
Phosphoribosylamine--glycine ligase (EC 6.3.4.13)	All 3	De Novo Purine Biosynthesis
Phosphoribosylaminoimidazole carboxylase ATPase subunit (EC 4.1.1.21)	All 3	De Novo Purine Biosynthesis
Phosphoribosylaminoimidazole carboxylase catalytic subunit (EC 4.1.1.21)	All 3	De Novo Purine Biosynthesis
Phosphoribosylaminoimidazole-succinocarboxamide synthase (EC 6.3.2.6)	All 3	De Novo Purine Biosynthesis
Phosphoribosylanthranilate isomerase (EC 5.3.1.24)	All 3	Tryptophan synthesis
Phosphoribosylanthranilate isomerase like (EC 5.3.1.24)	Mitis Only	- none -
Phosphoribosylformylglycinamidine cyclo-ligase (EC 6.3.3.1)	All 3	De Novo Purine Biosynthesis
Phosphoribosylformylglycinamidine synthase, synthetase subunit (EC 6.3.5.3) / Phosphoribosylformylglycinamidine synthase, glutamine amidotransferase subunit (EC 6.3.5.3)	All 3	De Novo Purine Biosynthesis
Phosphoribosylglycinamide formyltransferase (EC 2.1.2.2)	All 3	Glutathione-regulated potassium-efflux system and associated functions
phosphoribosyltransferase	Pseudo and Pneumo	- none -
Phosphoserine phosphatase (EC 3.1.3.3)	All 3	Glycine and Serine Utilization
ABC transporter ATP-bindng protein - possibly multidrug efflux, truncation	Pneumo Only	- none -
V-type ATP synthase subunit D (EC 3.6.3.14)	Pneumo Only	- none -
Plasmid replication protein	Pseudo Only	- none -
Pleiotropic regulator of exopolysaccharide synthesis, competence and biofilm formation Ftr, XRE family	Mitis Only	- none -
Pli0008 protein	Pseudo Only	- none -
V-type ATP synthase subunit B (EC 3.6.3.14)	Pneumo Only	- none -
Pneumococcal vaccine antigen A homolog	All 3	- none -
V-type ATP synthase subunit A (EC 3.6.3.14)	Pneumo Only	- none -
Poly(glycerophosphate chain) D-alanine transfer protein DltD	All 3	Teichoic and lipoteichoic acids biosynthesis
Polyribonucleotide nucleotidyltransferase (EC 2.7.7.8)	All 3	Bacterial RNA-metabolizing Zn-dependent hydrolases
Portal protein, phage associated	Pseudo Only	- none -
Positive transcriptional regulator, MutR family	All 3	- none -
Possible cell surface protein	Pseudo Only	- none -
Possible membrane protein	Mitis Only	- none -
Potassium efflux system KefA protein / Small-conductance mechanosensitive channel	All 3	Potassium homeostasis
Potassium uptake protein TrkH	All 3	- none -
Potassium uptake protein, integral membrane component, KtrA	All 3	Potassium homeostasis
Potassium uptake protein, integral membrane component, KtrB	All 3	Potassium homeostasis
Potassium voltage-gated channel subfamily KQT; possible potassium channel, VIC family	Mitis Only	Potassium homeostasis
Potassium-transporting ATPase A chain (EC 3.6.3.12) (TC 3.A.3.7.1)	Pseudo Only	Potassium homeostasis
Potassium-transporting ATPase B chain (EC 3.6.3.12) (TC 3.A.3.7.1)	Pseudo Only	Potassium homeostasis
Potassium-transporting ATPase C chain (EC 3.6.3.12) (TC 3.A.3.7.1)	Pseudo Only	- none -
V-type ATP synthase subunit F (EC 3.6.3.14)	Pneumo Only	- none -
Predicted ABC transporter for tryptophane, ATP-binding protein TrpZ	All 3	- none -
Predicted ABC transporter for tryptophane, permease protein TrpY	All 3	- none -
Predicted ABC transporter for tryptophane, substrate-binding protein TrpX	All 3	- none -
Predicted galactosamine-6-phosphate isomerase (EC 5.3.1.-)	All 3	N-Acetyl-Galactosamine and Galactosamine Utilization
V-type ATP synthase subunit C (EC 3.6.3.14)	Pneumo Only	- none -
V-type sodium ATP synthase, subunit E	Pneumo Only	- none -
predicted metal-dependent hydrolase	All 3	Phosphate metabolism
Predicted PTS system, galactosamine-specific IIA component (EC 2.7.1.69)	All 3	N-Acetyl-Galactosamine and Galactosamine Utilization
Predicted PTS system, galactosamine-specific IIB component (EC 2.7.1.69)	All 3	N-Acetyl-Galactosamine and Galactosamine Utilization
Predicted PTS system, galactosamine-specific IIC component (EC 2.7.1.69)	All 3	N-Acetyl-Galactosamine and Galactosamine Utilization
Predicted PTS system, galactosamine-specific IID component (EC 2.7.1.69)	All 3	N-Acetyl-Galactosamine and Galactosamine Utilization
Predicted sialic acid transporter	Pneumo and Mitis	Sialic Acid Metabolism
Predicted transcriptional regulator of pyridoxine metabolism	Pseudo and Pneumo	Pyridoxin (Vitamin B6) Biosynthesis
Prephenate dehydratase (EC 4.2.1.51) # PheAIp/ACT domain	All 3	Phenylalanine and Tyrosine Branches from Chorismate
Prephenate dehydrogenase (EC 1.3.1.12) # TyrAp/ACT domain, NAD(P)-specific	All 3	Phenylalanine and Tyrosine Branches from Chorismate
Prephenate dehydrogenase (EC 1.3.1.12) # TyrAp/ACT domain, NAD-specific	Mitis Only	Phenylalanine and Tyrosine Branches from Chorismate
Preprotein translocase secY subunit (TC 3.A.5.1.1)	All 3	- none -
V-type Na+-ATPase subunit K (EC 3.6.3.14)	Pneumo Only	- none -
Preprotein translocase subunit SecE (TC 3.A.5.1.1)	All 3	- none -
Preprotein translocase subunit SecG (TC 3.A.5.1.1)	All 3	Murein hydrolase regulation and cell death
Preprotein translocase subunit YajC (TC 3.A.5.1.1)	All 3	- none -
Prevent host death protein, Phd antitoxin # A	Pseudo and Pneumo	- none -
Probable aminoglycoside 3&#39;-phosphotransferase (EC 2.7.1.95) (Kanamycin kinase)	Pseudo Only	- none -
probable beta-D-galactosidase	Pseudo and Pneumo	Galactosylceramide and Sulfatide metabolism
Probable cation-transporting ATPase exp7 (EC 3.6.3.-)	Pseudo Only	- none -
Probable chromosome partitioning protein parB	Mitis Only	- none -
probable esterase of alpha/beta hydrolase superfamily, YBBA B. subtilis ortholog	Mitis Only	- none -
probable glycosyl transferase	Mitis Only	- none -
probable glycosyltransferase	Mitis Only	- none -
probable integrase	Pseudo Only	- none -
Probable manganese transport protein mntH	Mitis Only	- none -
probable membrane protein yetF	Mitis Only	- none -
Probable molybdopterin biosynthesis protein moeB	Pseudo Only	- none -
probable oxidoreductase	Mitis Only	- none -
Probable thiamine biosynthesis protein thiI	Mitis Only	- none -
Probable type II DNA modification enzyme	Mitis Only	- none -
probably aromatic ring hydroxylating enzyme, evidenced by COGnitor ; PaaD-like protein involved in Fe-S cluster assembly	All 3	- none -
Programmed cell death toxin MazF # phage related	Pseudo Only	- none -
Prolipoprotein diacylglyceryl transferase (EC 2.4.99.-)	Pseudo and Pneumo	ZZ gjo need homes
Prolyl-tRNA synthetase (EC 6.1.1.15) ## Bacterial type	All 3	tRNA aminoacylation, Pro
Prophage Clp protease-like protein	Pseudo Only	cAMP signaling in bacteria
Prophage LambdaBa04, DNA-binding protein	Pseudo Only	- none -
prophage LambdaSa1, site-specific recombinase, phage integrase family	Pseudo Only	- none -
prophage LambdaSa2, site-specific recombinase, phage integrase family	Pseudo Only	- none -
V-type ATP synthase subunit I (EC 3.6.3.14)	Pneumo Only	- none -
prophage ps3 protein 13	Pseudo and Pneumo	- none -
PROTEASE (EC 3.4.-.-)	Pseudo and Pneumo	- none -
Protease II (EC 3.4.21.83) oligopeptidase family protein	Pneumo Only	- none -
Transcriptional repressor	Pneumo Only	- none -
protease, putative	Mitis Only	- none -
Protein export cytoplasm protein SecA ATPase RNA helicase (TC 3.A.5.1.1)	All 3	- none -
peptidase, U32 family large subunit [C1]	Pneumo Only	- none -
Protein gid homolog	Mitis Only	- none -
Protein involved in cell division	Pseudo Only	- none -
Type II restriction endonuclease, uncharacterized, truncation	Pneumo Only	- none -
Restriction endonuclease R.XbaI	Pneumo Only	- none -
Protein serine/threonine phosphatase PrpC, regulation of stationary phase	All 3	Conserved gene cluster associated with Met-tRNA formyltransferase
Protein sprT-like	Mitis Only	- none -
Protein tyrosine phosphatase (EC 3.1.3.48)	Mitis Only	- none -
Protein yjgK	All 3	- none -
Pseudouridylate synthases, 23S RNA-specific	All 3	- none -
Transcriptional regulator, AraC family	Pneumo Only	- none -
Transmembrane component BL0694 of energizing module of predicted ECF transporter	Pneumo Only	- none -
Duplicated ATPase component BL0693 of energizing module of predicted ECF transporter	Pneumo Only	- none -
PTS system, beta-glucoside-specific IIB component (EC 2.7.1.69) / PTS system, beta-glucoside-specific IIC component (EC 2.7.1.69) / PTS system, beta-glucoside-specific IIA component (EC 2.7.1.69)	Pseudo and Pneumo	Beta-Glucoside Metabolism
PTS system, cellobiose-specific IIA component (EC 2.7.1.69)	Pseudo and Pneumo	Beta-Glucoside Metabolism
PTS system, cellobiose-specific IIB component (EC 2.7.1.69)	Pseudo and Pneumo	Beta-Glucoside Metabolism
PTS system, cellobiose-specific IIC component (EC 2.7.1.69)	Pseudo and Pneumo	Beta-Glucoside Metabolism
PTS system, fructose-specific IIA component (EC 2.7.1.69) / PTS system, fructose-specific IIB component (EC 2.7.1.69) / PTS system, fructose-specific IIC component (EC 2.7.1.69)	All 3	Fructose utilization
ABC transporter, truncation	Pneumo Only	- none -
PTS system, galactitol-specific IIC component (EC 2.7.1.69)	Mitis Only	- none -
PTS system, galactose-specific IIA component (EC 2.7.1.69)	Pseudo and Pneumo	Lactose and Galactose Uptake and Utilization
PTS system, galactose-specific IIB component (EC 2.7.1.69)	All 3	Lactose and Galactose Uptake and Utilization
PTS system, galactose-specific IIC component (EC 2.7.1.69)	All 3	Lactose and Galactose Uptake and Utilization
SAM-dependent methyltransferase HI0095 (UbiE paralog)	Pneumo Only	- none -
PTS system, fructose-specific IIBC component (EC 2.7.1.69)	Pneumo Only	- none -
PTS system, IIB component	Pneumo Only	- none -
PTS system, IIA component	Pneumo Only	- none -
PTS system, nitrogen regulatory component IIA, putative	Pneumo Only	- none -
Transcription antiterminator, BglG family	Pneumo Only	- none -
PTS system, IIB component, putative	All 3	- none -
PTS system, lactose-specific IIA component (EC 2.7.1.69)	All 3	Lactose and Galactose Uptake and Utilization
PTS system, lactose-specific IIB component (EC 2.7.1.69) / PTS system, lactose-specific IIC component (EC 2.7.1.69)	All 3	Lactose and Galactose Uptake and Utilization
PTS system, maltose and glucose-specific IIC component (EC 2.7.1.69) / PTS system, maltose and glucose-specific IIB component (EC 2.7.1.69) / PTS system, maltose and glucose-specific IIA component (EC 2.7.1.69)	All 3	- none -
PTS system, mannitol-specific IIA component (EC 2.7.1.69)	Pseudo and Pneumo	Mannitol Utilization
PTS system, mannitol-specific IIB component (EC 2.7.1.69) / PTS system, mannitol-specific IIC component (EC 2.7.1.69)	Pseudo and Pneumo	Mannitol Utilization
PTS system, mannose-specific IIB component (EC 2.7.1.69) / PTS system, mannose-specific IIA component (EC 2.7.1.69)	All 3	Sialic Acid Metabolism
PTS system, mannose-specific IIC component (EC 2.7.1.69)	All 3	Sialic Acid Metabolism
PTS system, mannose-specific IID component (EC 2.7.1.69)	All 3	Sialic Acid Metabolism
Rrf2-linked NADH-flavin reductase	Pneumo Only	- none -
PTS system, N-acetylglucosamine-specific IIA component (EC 2.7.1.69) / PTS system, N-acetylglucosamine-specific IIB component (EC 2.7.1.69) / PTS system, N-acetylglucosamine-specific IIC component (EC 2.7.1.69)	All 3	Chitin and N-acetylglucosamine utilization
Prophage Lp1 protein 6	Pneumo Only	- none -
PTS system, sucrose-specific IIB component (EC 2.7.1.69) / PTS system, sucrose-specific IIC component (EC 2.7.1.69) / PTS system, sucrose-specific IIA component (EC 2.7.1.69)	All 3	Sucrose utilization
PTS system, trehalose-specific IIB component (EC 2.7.1.69) / PTS system, trehalose-specific IIC component (EC 2.7.1.69) / PTS system, trehalose-specific IIA component (EC 2.7.1.69)	Pseudo and Pneumo	Trehalose Uptake and Utilization
P-type ATPase - probable copper transporter	Mitis Only	- none -
Pullulanase (EC 3.2.1.41)	All 3	- none -
pullulanase, putative	Mitis Only	- none -
Purine nucleoside phosphorylase (EC 2.4.2.1)	All 3	Purine conversions
PurR: transcription regulator associated with purine metabolism	All 3	- none -
putative	Pneumo and Mitis	- none -
Putative acyltransferase	Mitis Only	- none -
putative alkaline-shock protein	Mitis Only	- none -
putative alpha-dextrin endo-1, 6-alpha-glucosidase	Pneumo and Mitis	- none -
Putative amidotransferase similar to cobyric acid synthase	All 3	- none -
putative amino acid ABC transporter, permease protein	Pseudo Only	- none -
putative ATP-dependent Clp proteinase (ATP-binding subunit)	Pseudo and Pneumo	- none -
Putative CDP-glycerol:glycerophosphate glycerophosphotransferase (EC 2.7.8.-)	Pseudo and Pneumo	- none -
Putative cell-cycle regulation histidine triad (HIT) protein	Pseudo and Pneumo	- none -
putative choline kinase involved in lipopolysaccharide biosynthesis	Pseudo Only	- none -
putative cI-like repressor - phage associated	Pseudo Only	- none -
Putative coproporphyrinogen III oxidase of BS HemN-type, oxygen-independent (EC 1.3.99.22), in heat shock gene cluster	Pseudo and Pneumo	- none -
putative deoxyribonuclease [EC:3.1.21.-]	Mitis Only	- none -
Putative deoxyribonuclease YcfH	Pseudo and Pneumo	YcfH
Putative deoxyribose-specific ABC transporter, ATP-binding protein	All 3	Deoxyribose and Deoxynucleoside Catabolism
Putative deoxyribose-specific ABC transporter, permease protein	All 3	Deoxyribose and Deoxynucleoside Catabolism
putative DNA primase - phage associated	Pseudo Only	- none -
Putative DNA-binding protein in cluster with Type I restriction-modification system	Pseudo Only	Restriction-Modification System
Putative glycosyl hydrolase family	Mitis Only	- none -
putative glycosyltransferase	Mitis Only	- none -
Putative hemagglutinin/hemolysin-related protein	Mitis Only	- none -
Putative Holliday junction resolvase (EC 3.1.-.-)	All 3	CBSS-281090.3.peg.464
putative integral membrane protein (possible nuclease activity)	Pseudo and Pneumo	- none -
putative large secreted protein	Pneumo and Mitis	- none -
Phosphohydrolase (MutT/nudix family protein)	Pneumo Only	- none -
putative major tail protein	Pseudo Only	- none -
putative membrane protein	All 3	- none -
Acetyl xylan esterase 1; Cephalosporin-C deacetylase (EC 3.1.1.41)	Pneumo Only	- none -
Putative metallopeptidase (Zinc) SprT family	Pseudo and Pneumo	CBSS-393131.3.peg.612
putative methyltransferase	Mitis Only	- none -
Putative O-antigen ligase WaaL	All 3	- none -
Putative oxidoreductase	Mitis Only	- none -
putative oxidoreductase protein	Mitis Only	- none -
Putative parvulin type peptidyl-prolyl isomerase, similarity with PrsA foldase	Pneumo and Mitis	Peptidyl-prolyl cis-trans isomerase
putative protease	Mitis Only	- none -
Putative PTS system, enzyme IIA component	Pneumo and Mitis	- none -
putative recombinase/mobilization protein	Pseudo Only	- none -
Putative regulator of the mannose operon, ManO	Pseudo and Pneumo	Mannose Metabolism
GftB: Glycosyl transferase, family 8	Pneumo Only	SecY2-SecA2 Specialized Transport System
putative ribosomal protein, YsxB-like	Pseudo and Pneumo	CBSS-176279.3.peg.868
putative rRNA methylase	Mitis Only	- none -
Poly(glycerol-phosphate) alpha-glucosyltransferase GftA (EC 2.4.1.52)	Pneumo Only	SecY2-SecA2 Specialized Transport System
Putative stomatin/prohibitin-family membrane protease subunit YbbK	Pseudo and Pneumo	YbbK
Protein export cytoplasm protein SecA2 ATPase RNA helicase (TC 3.A.5.1.1)	Pneumo Only	CBSS-393121.3.peg.2760
putative sugar transporter sugar binding lipoprotein	Mitis Only	- none -
Putative toxic anion resistance protein	Mitis Only	- none -
putative transcription regulator	Mitis Only	- none -
putative transcriptional regulator	All 3	- none -
putative transcriptional regulatory protein	Mitis Only	- none -
putative transposon excisionase; Tn916 ORF1-like	Pseudo Only	- none -
putative transposon integrase; Tn916 ORF3-like	Pseudo Only	- none -
Putative tRNA-m1A22 methylase	All 3	- none -
putative two-component sensor histidine kinase	Pseudo and Mitis	- none -
putative two-component system sensor histidine kinase, putative heat shock protein	Mitis Only	- none -
Putative type II restriction enzyme	Pseudo Only	- none -
Putative uncharacterized protein	Pseudo and Pneumo	- none -
Putative uncharacterized protein in cluster with two glycosyl transferases	All 3	- none -
Putative uncharacterized protein spr0080	Pseudo and Pneumo	- none -
Putative uncharacterized protein spr0085	Pneumo and Mitis	- none -
Putative uncharacterized protein spr0086	Pneumo and Mitis	- none -
Putative uncharacterized protein spr0087	All 3	- none -
Putative uncharacterized protein SPs0565	Mitis Only	- none -
putative Zn-dependent protease	All 3	- none -
Accessory secretory protein Asp3	Pneumo Only	SecY2-SecA2 Specialized Transport System
Pyridoxine biosynthesis glutamine amidotransferase, glutaminase subunit (EC 2.4.2.-)	All 3	Pyridoxin (Vitamin B6) Biosynthesis
Pyridoxine biosynthesis glutamine amidotransferase, synthase subunit (EC 2.4.2.-)	All 3	Pyridoxin (Vitamin B6) Biosynthesis
Pyrimidine-nucleoside phosphorylase (EC 2.4.2.2)	All 3	pyrimidine conversions
Pyrrolidone-carboxylate peptidase (EC 3.4.19.3)	All 3	ZZ gjo need homes
Pyrroline-5-carboxylate reductase (EC 1.5.1.2)	All 3	A Hypothetical Protein Related to Proline Metabolism
Pyruvate formate-lyase (EC 2.3.1.54)	All 3	Beta-lactamase cluster in Streptococcus
Pyruvate formate-lyase activating enzyme (EC 1.97.1.4)	All 3	Fermentations: Mixed acid
Pyruvate kinase (EC 2.7.1.40)	All 3	Pyruvate metabolism I: anaplerotic reactions, PEP
Pyruvate oxidase (EC 1.2.3.3)	All 3	Pyruvate metabolism II: acetyl-CoA, acetogenesis from pyruvate
Queuosine Biosynthesis QueC ATPase	Pseudo and Mitis	Queuosine-Archaeosine Biosynthesis
Queuosine biosynthesis QueD, PTPS-I	Pseudo and Mitis	Queuosine-Archaeosine Biosynthesis
Queuosine Biosynthesis QueE Radical SAM	Pseudo and Mitis	Queuosine-Archaeosine Biosynthesis
Accessory secretory protein Asp2	Pneumo Only	SecY2-SecA2 Specialized Transport System
Quinone oxidoreductase (EC 1.6.5.5)	Mitis Only	ZZ gjo need homes
R801 tRNA-Arg	Pneumo and Mitis	- none -
Radical SAM family enzyme	Mitis Only	- none -
RecA protein	All 3	DNA repair, bacterial RecFOR pathway
Recombination inhibitory protein MutS2	All 3	- none -
Recombination protein RecR	All 3	DNA repair, bacterial RecFOR pathway
Recombination protein RecU	All 3	Control of cell elongation - division cycle in Bacilli
Redox-sensitive transcriptional regulator (AT-rich DNA-binding protein)	All 3	Oxidative stress
Regulator of the multidrug efflux pump pmrA	Pseudo and Pneumo	- none -
Regulatory protein recX	All 3	- none -
Relaxase	Mitis Only	- none -
RepB	Pseudo Only	- none -
Replicative DNA helicase (EC 3.6.1.-) [SA14-24]	All 3	SA:14-24
Resolvase	Mitis Only	- none -
Resolvase, N-terminal	Pseudo Only	- none -
Resolvase/integrase	Pseudo Only	- none -
response regulator	Pseudo and Mitis	- none -
Response regulator CsrR	Pseudo and Pneumo	- none -
Response regulator FasA or ComE or BlpR	Pseudo Only	- none -
Response regulator of the competence regulon ComE	All 3	Competence in Streptococci
Response regulator of the LytR/AlgR family	Pseudo and Pneumo	- none -
restriction and modification enzyme CjeI	Pseudo Only	- none -
Accessory secretory protein Asp1	Pneumo Only	SecY2-SecA2 Specialized Transport System
Retron-type reverse transcriptase	Pseudo Only	- none -
Reverse transcriptase	Mitis Only	- none -
rhodanese family protein	Pseudo and Mitis	- none -
Rhodanese-like domain protein	All 3	Glutaredoxins
Rhodanese-related sulfurtransferases	All 3	- none -
Riboflavin kinase (EC 2.7.1.26) / FMN adenylyltransferase (EC 2.7.7.2)	All 3	Glutaredoxins
Riboflavin synthase alpha chain (EC 2.5.1.9)	Pseudo and Pneumo	riboflavin to FAD
Ribokinase (EC 2.7.1.15)	Pseudo and Mitis	D-ribose utilization
Ribonuclease BN (EC 3.1.-.-)	All 3	tRNA processing
Ribonuclease HII (EC 3.1.26.4)	All 3	Ribonuclease H
Ribonuclease HIII (EC 3.1.26.4)	All 3	Ribonuclease H
Ribonuclease III (EC 3.1.26.3)	All 3	RNA processing and degradation, bacterial
Ribonuclease M5 (EC 3.1.26.8)	All 3	Ribosome biogenesis bacterial
Ribonuclease P protein component (EC 3.1.26.5)	All 3	tRNA processing
Ribonuclease Z (EC 3.1.26.11)	All 3	tRNA processing
Ribonucleoside-diphosphate reductase alpha chain (EC 1.17.4.1)	Mitis Only	- none -
Ribonucleotide reductase of class Ib (aerobic), alpha subunit (EC 1.17.4.1)	All 3	- none -
Ribonucleotide reductase of class Ib (aerobic), beta subunit (EC 1.17.4.1)	All 3	- none -
Ribonucleotide reductase of class III (anaerobic), activating protein (EC 1.97.1.4)	All 3	- none -
Ribonucleotide reductase of class III (anaerobic), large subunit (EC 1.17.4.2)	All 3	- none -
Ribonucleotide reductase transcriptional regulator NrdR	All 3	- none -
Ribonucleotide reduction protein NrdI	All 3	- none -
Ribose 5-phosphate isomerase A (EC 5.3.1.6)	All 3	Pentose phosphate pathway
Ribose ABC transport system, ATP-binding protein RbsA (TC 3.A.1.2.1)	Pseudo and Mitis	D-ribose utilization
Ribose ABC transport system, high affinity permease RbsD (TC 3.A.1.2.1)	Pseudo and Mitis	D-ribose utilization
Ribose ABC transport system, periplasmic ribose-binding protein RbsB (TC 3.A.1.2.1)	Pseudo and Mitis	D-ribose utilization
Ribose ABC transport system, permease protein RbsC (TC 3.A.1.2.1)	Pseudo and Mitis	D-ribose utilization
Ribose operon repressor	Mitis Only	D-ribose utilization
Ribose-phosphate pyrophosphokinase (EC 2.7.6.1)	All 3	Pentose phosphate pathway
Ribosomal large subunit pseudouridine synthase B (EC 5.4.99.-)	All 3	- none -
Ribosomal large subunit pseudouridine synthase D (EC 4.2.1.70)	All 3	Ribosome biogenesis bacterial
Ribosomal protein (putative)	Mitis Only	- none -
Ribosomal protein L11 methyltransferase (EC 2.1.1.-)	All 3	Ribosome biogenesis bacterial
ribosomal protein L7Ae family protein	All 3	NusA-TFII Cluster
Ribosomal RNA large subunit methyltransferase N (EC 2.1.1.-)	Pneumo and Mitis	Conserved gene cluster associated with Met-tRNA formyltransferase
Ribosomal RNA small subunit methyltransferase B (EC 2.1.1.-)	All 3	- none -
Ribosomal RNA small subunit methyltransferase D (EC 2.1.1.-)	Pseudo Only	- none -
Ribosomal RNA small subunit methyltransferase E (EC 2.1.1.-)	Pneumo and Mitis	Heat shock dnaK gene cluster extended
Ribosomal RNA small subunit methyltransferase G (EC 2.1.1.-)	All 3	- none -
Ribosomal small subunit pseudouridine synthase A (EC 4.2.1.70)	All 3	- none -
Ribosomal subunit interface protein	All 3	Ribosome activity modulation
Ribosomal-protein-S18p-alanine acetyltransferase (EC 2.3.1.-)	Pseudo and Pneumo	Ribosome biogenesis bacterial
Ribosomal-protein-S5p-alanine acetyltransferase	Pseudo and Pneumo	Ribosome biogenesis bacterial
Ribosome recycling factor	All 3	CBSS-176299.4.peg.1996
Ribosome small subunit-stimulated GTPase EngC	All 3	Universal GTPases
Ribosome-associated heat shock protein; Heat shock protein 15	All 3	CBSS-281309.1.peg.50
Ribosome-binding factor A	All 3	NusA-TFII Cluster
Ribosyl nicotinamide transporter, PnuC-like	All 3	Cobalt-zinc-cadmium resistance
Ribulose-phosphate 3-epimerase (EC 5.1.3.1)	All 3	Pentose phosphate pathway
RNA binding methyltransferase FtsJ like	All 3	- none -
RNA methyltransferase, TrmA family	All 3	CBSS-393133.3.peg.695
Preprotein translocase SecY2 subunit (TC 3.A.5.1.1)	Pneumo Only	SecY2-SecA2 Specialized Transport System
RNA polymerase sigma factor RpoD	All 3	Transcription initiation, bacterial sigma factors
Rod shape-determining protein MreC	All 3	Bacterial Cytoskeleton
Rod shape-determining protein MreD	All 3	Bacterial Cytoskeleton
Glycosyl transferase, family 8	Pneumo Only	- none -
Nucleotide sugar synthetase-like protein	Pneumo Only	- none -
Rossmann fold nucleotide-binding protein Smf possibly involved in DNA uptake	All 3	Conserved gene cluster associated with Met-tRNA formyltransferase
Rrf2 family transcriptional regulator, group III	All 3	- none -
Flagellar hook-length control protein fliK	Pneumo Only	- none -
rRNA (guanine-N1-)-methyltransferase	Mitis Only	- none -
S1 RNA binding domain	All 3	- none -
S-adenosylmethionine synthetase (EC 2.5.1.6)	All 3	Methionine Biosynthesis
S-adenosylmethionine:tRNA ribosyltransferase-isomerase (EC 5.-.-.-)	All 3	Queuosine-Archaeosine Biosynthesis
S-adenosylmethionine-dependent methyltransferase	Mitis Only	- none -
S-adenosyl-methyltransferase MraW (EC 2.1.1.-)	All 3	Bacterial Cell Division
Sakacin A production response regulator	All 3	- none -
SalK	Mitis Only	- none -
SAM-dependent methyltransferase (EC 2.1.-.-)	All 3	- none -
MutT/nudix family protein; 7,8-dihydro-8-oxoguanine-triphosphatase	Pneumo Only	- none -
integrase-related protein	Pneumo Only	- none -
Secreted antigen GbpB/SagA/PcsB, putative peptidoglycan hydrolase	All 3	- none -
Segregation and condensation protein A	All 3	Two cell division clusters relating to chromosome partitioning
Segregation and condensation protein B	All 3	Two cell division clusters relating to chromosome partitioning
sensor histidine kinase	All 3	- none -
Sensor histidine kinase VncS	All 3	Streptococcus pneumoniae Vancomycin Tolerance Locus
Sensor histidine kinase VraS	All 3	- none -
sensor histidine kinase, putative	Mitis Only	- none -
M protein trans-acting positive regulator (Mga)	Pneumo Only	- none -
Septation ring formation regulator EzrA	All 3	Control of cell elongation - division cycle in Bacilli
Serine acetyltransferase (EC 2.3.1.30)	All 3	Conserved gene cluster possibly involved in RNA metabolism
Serine hydroxymethyltransferase (EC 2.1.2.1)	All 3	Glycine and Serine Utilization
serine protease	Mitis Only	- none -
Serine protease, DegP/HtrA, do-like (EC 3.4.21.-)	All 3	SA:14-24
Serine/threonine protein kinase PrkC, regulator of stationary phase	All 3	A Gram-positive cluster that relates ribosomal protein L28P to a set of uncharacterized proteins
Serine/threonine protein phosphatase (EC 3.1.3.16)	All 3	- none -
Seryl-tRNA synthetase (EC 6.1.1.11)	All 3	Glycine and Serine Utilization
Shikimate kinase I (EC 2.7.1.71) # AroE I	All 3	Common Pathway For Synthesis of Aromatic Compounds (DAHP synthase to chorismate)
Shikimate/quinate 5-dehydrogenase I beta (EC 1.1.1.282) # AroDI beta	All 3	Common Pathway For Synthesis of Aromatic Compounds (DAHP synthase to chorismate)
Short chain dehydrogenase	Pseudo and Pneumo	- none -
Sialic acid utilization regulator, RpiR family	All 3	Sialic Acid Metabolism
Sialidase (EC 3.2.1.18)	Pseudo and Pneumo	Sialic Acid Metabolism
Signal peptidase I (EC 3.4.21.89)	All 3	Signal peptidase
Signal recognition particle associated protein	All 3	Two cell division clusters relating to chromosome partitioning
Signal recognition particle receptor protein FtsY (=alpha subunit) (TC 3.A.5.1.1)	All 3	Universal GTPases
Signal recognition particle, subunit Ffh SRP54 (TC 3.A.5.1.1)	All 3	Universal GTPases
similar to FOG: Glucan-binding domain (YG repeat)	Pseudo Only	- none -
similar to glutathione reductase	All 3	- none -
Similar to ribosomal large subunit pseudouridine synthase D, Bacillus subtilis YhcT type	All 3	Ribosome biogenesis bacterial
Similar to ribosomal large subunit pseudouridine synthase D, Bacillus subtilis YjbO type	All 3	Ribosome biogenesis bacterial
Single-stranded DNA-binding protein	All 3	DNA repair, bacterial RecFOR pathway
Single-stranded-DNA-specific exonuclease recJ (EC 3.1.-.-)	All 3	DNA Repair Base Excision
Site-specific DNA-methyltransferase (adenine-specific)( EC:2.1.1.72 )	Pseudo Only	- none -
site-specific recombinase, phage integrase family	Mitis Only	- none -
Small protein similar to cysteinyl-tRNA synthetase	All 3	Conserved gene cluster possibly involved in RNA metabolism
Small ribosomal subunit 16S rRNA methyltransferase ## U1498-specific in E.coli	Pseudo Only	- none -
SMT0608 replicon stabilization toxin	All 3	Toxin-antitoxin replicon stabilization systems
SMT0609 replicon stabilization protein (antitoxin to SMT0608)	All 3	Toxin-antitoxin replicon stabilization systems
Sodium/dicarboxylate symporter	Mitis Only	- none -
Sodium-dependent phosphate transporter	All 3	Phosphate metabolism
sodium-dependent transporter	All 3	- none -
General stress protein, Gls24 family	Pneumo Only	- none -
Sortase A, LPXTG specific	All 3	Heme, hemin uptake and utilization systems in GramPositives
spbA protein	Mitis Only	- none -
Spermidine Putrescine ABC transporter permease component potB (TC_3.A.1.11.1)	All 3	Polyamine Metabolism
Spermidine Putrescine ABC transporter permease component potC (TC_3.A.1.11.1)	All 3	Polyamine Metabolism
Spermidine Putrescine transport ATP-binding protein potA (TC_3.A.1.11.1)	All 3	Polyamine Metabolism
Spermidine synthase (EC 2.5.1.16)	All 3	Polyamine Metabolism
Iron(III)-transport system permease protein sfuB	Pneumo Only	- none -
Spore coat polysaccharide biosynthesis protein spsC	Mitis Only	- none -
S-ribosylhomocysteine lyase (EC 4.4.1.21) / Autoinducer-2 production protein LuxS	All 3	Methionine Biosynthesis
SsrA-binding protein	Pseudo Only	- none -
SSU ribosomal protein S10p (S20e)	All 3	Ribosome SSU bacterial
SSU ribosomal protein S11p (S14e)	All 3	Ribosome SSU bacterial
SSU ribosomal protein S12p (S23e)	Pseudo and Pneumo	Ribosome SSU bacterial
SSU ribosomal protein S13p (S18e)	All 3	Ribosome SSU bacterial
SSU ribosomal protein S14p (S29e) ## Zinc-dependent	Mitis Only	- none -
SSU ribosomal protein S14p (S29e) ## Zinc-independent	Pseudo and Pneumo	Ribosome SSU bacterial
SSU ribosomal protein S15p (S13e)	All 3	Ribosome SSU bacterial
SSU ribosomal protein S16p	All 3	KH domain RNA binding protein YlqC
SSU ribosomal protein S17p (S11e)	All 3	Ribosome SSU bacterial
SSU ribosomal protein S18p	Pseudo and Pneumo	Ribosome SSU bacterial
SSU ribosomal protein S19p (S15e)	All 3	Ribosome SSU bacterial
SSU ribosomal protein S1p	All 3	CBSS-281309.1.peg.50
SSU ribosomal protein S20p	All 3	Ribosome SSU bacterial
SSU ribosomal protein S21p	Pseudo and Pneumo	Ribosome SSU bacterial
SSU ribosomal protein S2p (SAe)	All 3	CBSS-176299.4.peg.1996
SSU ribosomal protein S3p (S3e)	All 3	Ribosome SSU bacterial
SSU ribosomal protein S4p (S9e)	All 3	Ribosome SSU bacterial
SSU ribosomal protein S5p (S2e)	All 3	Ribosomal protein S5p acylation
SSU ribosomal protein S6p	Pseudo and Pneumo	Ribosome SSU bacterial
SSU ribosomal protein S7p (S5e)	Pseudo and Pneumo	Ribosome SSU bacterial
SSU ribosomal protein S8p (S15Ae)	All 3	Ribosome SSU bacterial
SSU ribosomal protein S9p (S16e)	All 3	Ribosome SSU bacterial
Streptococcal histidine triad protein	All 3	- none -
Streptococcal lipoprotein rotamase A; Peptidyl-prolyl cis-trans isomerase (EC 5.2.1.8)	Pseudo and Pneumo	- none -
Sua5 YciO YrdC YwlC family protein	All 3	YrdC-YciO
Substrate-specific component BioY of biotin ECF transporter	All 3	- none -
Substrate-specific component BL0695 of predicted ECF transporter	Pseudo and Pneumo	- none -
Substrate-specific component MtsA of methionine-regulated ECF transporter	Pneumo and Mitis	Methionine Biosynthesis
Thioesterase family protein	Pneumo Only	- none -
Substrate-specific component PanT of predicted pantothenate ECF transporter	Pseudo and Pneumo	- none -
Substrate-specific component PdxU2 of predicted pyridoxin-related ECF transporter	All 3	- none -
Substrate-specific component QueT (COG4708) of predicted queuosine-regulated ECF transporter	Pseudo and Pneumo	Queuosine-Archaeosine Biosynthesis
Substrate-specific component RibU of riboflavin ECF transporter	Pneumo and Mitis	Riboflavin, FMN and FAD metabolism
Substrate-specific component ThiW of predicted thiazole ECF transporter	All 3	- none -
Substrate-specific component YkoE of thiamin-regulated ECF transporter for HydroxyMethylPyrimidine	Pneumo and Mitis	Thiamin biosynthesis
Subtilisin-like serine protease	Pseudo Only	- none -
Succinyl-CoA synthetase, alpha subunit-related enzymes	All 3	- none -
Sucrose operon repressor (SCR operon regulatory protein)	Mitis Only	- none -
Sucrose operon repressor ScrR, LacI family	All 3	Sucrose utilization
Sucrose phosphorylase (EC 2.4.1.7)	Pneumo and Mitis	Fructooligosaccharides(FOS) and Raffinose Utilization
Sucrose-6-phosphate hydrolase (EC 3.2.1.26)	All 3	Sucrose utilization
Sucrose-6-phosphate hydrolase (EC 3.2.1.26), fragment	Mitis Only	- none -
Sucrose-6-phosphate hydrolase, putative	All 3	- none -
Sugar transferases involved in lipopolysaccharide synthesis	Pseudo and Pneumo	- none -
Sugar-binding transcriptional regulator, LacI family protein	Pseudo and Pneumo	- none -
Surface protein PspC	Mitis Only	- none -
SWF/SNF family helicase	All 3	- none -
Tagatose 1,6-diphosphate aldolase (EC 4.1.2.40)	All 3	Lactose and Galactose Uptake and Utilization
Tagatose-6-phosphate kinase (EC 2.7.1.144) / 1-phosphofructokinase (EC 2.7.1.56)	All 3	Lactose and Galactose Uptake and Utilization
Tail length tape measure protein	Pseudo Only	- none -
Teichoic acid phosphorylcholine esterase/choline binding protein E (cbpE)	Pseudo and Pneumo	- none -
Degenerate transposase (fusion of orf1 and orf2)	Pneumo Only	- none -
Tellurite resistance protein TehB	All 3	Tellurite resistance: Chromosomal determinants
terminase large subunit	Pseudo Only	- none -
tetracycline resistance protein	Pseudo Only	- none -
Tetracycline resistance protein TetM	Pseudo Only	- none -
Tetrapyrrole (Corrin-Porphyrin) methylase family protein UPF0011	All 3	Heat shock dnaK gene cluster extended
Thiamin pyrophosphokinase (EC 2.7.6.2)	All 3	Thiamin biosynthesis
Thiaminase II (EC 3.5.99.2)	Pseudo and Pneumo	Thiamin biosynthesis
Thiamine biosynthesis protein thiI	Pseudo and Pneumo	tRNA modification Archaea
Thiamin-phosphate pyrophosphorylase (EC 2.5.1.3)	All 3	Thiamin biosynthesis
thiJ/pfpI family protein	Mitis Only	- none -
Multidrug ABC exporter (DrugE2) family, ATP binding/membrane-spanning protein	Pneumo Only	- none -
Thiol peroxidase, Tpx-type (EC 1.11.1.15)	All 3	Thioredoxin-disulfide reductase
Thiol:disulfide oxidoreductase associated with MetSO reductase	All 3	Peptide methionine sulfoxide reductase
Thiol:disulfide oxidoreductase related to ResA	Pseudo and Pneumo	Biogenesis of c-type cytochromes
Thiol-activated cytolysin # pneumolysin	Pseudo and Pneumo	- none -
type II restriction-modification system regulatory protein, putative	Pneumo Only	- none -
Thioredoxin	All 3	- none -
Thioredoxin reductase (EC 1.8.1.9)	All 3	Thioredoxin-disulfide reductase
Threonine dehydratase (EC 4.3.1.19)	All 3	Threonine degradation
Threonine kinase in B12 biosynthesis	Pseudo Only	- none -
Threonine synthase (EC 4.2.3.1)	All 3	Threonine and Homoserine Biosynthesis
Threonyl-tRNA synthetase (EC 6.1.1.3)	All 3	tRNA aminoacylation, Thr
Threonyl-tRNA synthetase fragment	Mitis Only	tRNA aminoacylation, Thr
Thymidine kinase (EC 2.7.1.21)	All 3	Folate Biosynthesis
Thymidylate kinase (EC 2.7.4.9)	All 3	pyrimidine conversions
Thymidylate synthase (EC 2.1.1.45)	All 3	Folate Biosynthesis
tmRNA-binding protein SmpB	Pneumo and Mitis	Competence or DNA damage-inducible protein CinA and related protein families
putative salivaricin A modification enzyme; amino acid dehydration	Pneumo Only	- none -
toxin secretion ABC transporter, ATP-binding/permease protein	Pneumo Only	- none -
Tn916, transcriptional regulator, putative	Pseudo Only	- none -
Topoisomerase IV subunit A (EC 5.99.1.-)	All 3	DNA topoisomerases, Type II, ATP-dependent
Topoisomerase IV subunit B (EC 5.99.1.-)	All 3	DNA topoisomerases, Type II, ATP-dependent
Epidermin leader peptide processing serine protease EPIP precursor (EC 3.4.21.-)	Pneumo Only	- none -
TPR-repeat-containing protein	All 3	- none -
Trans-2,cis-3-Decenoyl-ACP isomerase	All 3	Fatty Acid Biosynthesis FASII
Trans-acting positive regulator	Pseudo and Pneumo	- none -
RNA methyltransferase, TrmH family	Pneumo Only	- none -
Transcription accessory protein (S1 RNA-binding domain)	All 3	ZZ gjo need homes
Transcription antitermination protein NusG	All 3	Transcription factors bacterial
DNA-binding response regulator, LuxR family	Pneumo Only	- none -
NAD-dependent glyceraldehyde-3-phosphate dehydrogenase (EC 1.2.1.12) # Plasmin(ogen) receptor	Pneumo Only	Entner-Doudoroff Pathway
Transcription elongation factor GreA	Pseudo and Pneumo	Transcription factors bacterial
Transcription regulator [contains diacylglycerol kinase catalytic domain]	All 3	CBSS-393133.3.peg.695
transcription regulator, probable	All 3	- none -
Transcription termination protein NusA	All 3	NusA-TFII Cluster
Transcription termination protein NusB	All 3	Transcription factors bacterial
transcriptional activator, putative	Mitis Only	- none -
Transcriptional antiterminator of lichenan operon, BglG family	Pseudo and Pneumo	Beta-Glucoside Metabolism
Quinolinate phosphoribosyltransferase [decarboxylating] (EC 2.4.2.19)	Pneumo Only	NAD and NADP cofactor biosynthesis global
Transcriptional regulator	All 3	- none -
transcriptional regulator CtsR	All 3	- none -
Transcriptional regulator in cluster with beta-lactamase, GntR family	All 3	Beta-lactamase cluster in Streptococcus
Transcriptional regulator of fatty acid biosynthesis FabT	All 3	Fatty Acid Biosynthesis FASII
Transcriptional regulator OrfX	Pseudo and Pneumo	- none -
transcriptional regulator PlcR, putative	All 3	- none -
Malonate permease	Pneumo Only	- none -
Transcriptional regulator SczA, TetR family	All 3	- none -
Transcriptional regulator SpxA1	All 3	- none -
Putative L-ascorbate 6-phosphate lactonase (EC 3.1.1.-)	Pneumo Only	L-ascorbate utilization (and related gene clusters)
Transcriptional antiterminator with PTS regulation domain, SPy0181 ortholog	Pneumo Only	L-ascorbate utilization (and related gene clusters)
Transcriptional regulator, ArsR family	Pseudo Only	cAMP signaling in bacteria
Transcriptional regulator, BglG family	Pseudo Only	- none -
Transcriptional regulator, Cro/CI family	All 3	- none -
L-ribulose-5-phosphate 4-epimerase (EC 5.1.3.4)	Pneumo Only	L-ascorbate utilization (and related gene clusters)
Transcriptional regulator, GntR family	All 3	- none -
Transcriptional regulator, HxlR family	Mitis Only	- none -
transcriptional regulator, LysR family	Mitis Only	- none -
Transcriptional regulator, MarR family	All 3	- none -
Transcriptional regulator, MarR family # fragment	Mitis Only	- none -
transcriptional regulator, MerR family	All 3	- none -
Transcriptional regulator, PadR family	All 3	- none -
Transcriptional regulator, PBSX family	All 3	- none -
L-xylulose 5-phosphate 3-epimerase (EC 5.1.3.-)	Pneumo Only	L-ascorbate utilization (and related gene clusters)
Transcriptional regulator, repressor of the glutamine synthetase, MerR family	Pseudo and Pneumo	- none -
Transcriptional regulator, TetR family	All 3	- none -
Transcriptional regulator, xre family	Pseudo and Pneumo	- none -
Transcriptional regulator, XRE family, putative	Pseudo Only	- none -
Transcriptional regulators	Mitis Only	- none -
Transcriptional regulatory protein	All 3	- none -
Transcriptional regulatory protein ciaR	Mitis Only	- none -
3-keto-L-gulonate 6-phosphate decarboxylase	Pneumo Only	L-ascorbate utilization (and related gene clusters)
Transcriptional repressor AdcR for Zn(2+)-responsive expression	All 3	- none -
Transcriptional repressor for NAD biosynthesis in gram-positives	All 3	- none -
Transcriptional repressor of the fructose operon, DeoR family	All 3	Fructose utilization
Transcription-repair coupling factor	All 3	CBSS-281309.1.peg.50
Transcription-repair coupling factor fragment	Mitis Only	CBSS-281309.1.peg.50
Transketolase (EC 2.2.1.1)	All 3	Pentose phosphate pathway
Transketolase, C-terminal section (EC 2.2.1.1)	All 3	Pentose phosphate pathway
Transketolase, N-terminal section (EC 2.2.1.1)	All 3	Pentose phosphate pathway
Translation elongation factor G	All 3	Translation elongation factor G family
Translation elongation factor LepA	Pseudo and Pneumo	Universal GTPases
Translation elongation factor P @ Translation initiation factor 5A	All 3	- none -
Translation elongation factor Ts	All 3	CBSS-176299.4.peg.1996
Translation elongation factor Tu	All 3	Universal GTPases
Translation initiation factor 1	All 3	- none -
Translation initiation factor 2	All 3	NusA-TFII Cluster
Translation initiation factor 3	All 3	- none -
PTS system, 3-keto-L-gulonate/L-ascorbate specific IIA component (PtxA)	Pneumo Only	L-ascorbate utilization (and related gene clusters)
Transmembrane component MtsC of energizing module of methionine-regulated ECF transporter	All 3	Methionine Biosynthesis
Transmembrane component of general energizing module of ECF transporters	All 3	- none -
Transmembrane component YkoC of energizing module of thiamin-regulated ECF transporter for HydroxyMethylPyrimidine	All 3	Thiamin biosynthesis
Transport protein SgaT, putative	All 3	- none -
Transporter	All 3	- none -
Transporter associated with VraSR	All 3	- none -
Transposase	All 3	- none -
Transposase (orf1)	Pseudo and Pneumo	- none -
Transposase IS200-like	Pseudo Only	- none -
PTS system, 3-keto-L-gulonate/L-ascorbate specific IIB component (SgaB)	Pneumo Only	L-ascorbate utilization (and related gene clusters)
transposase, IS30 family	Mitis Only	- none -
transposase, IS30 family, putative, truncation	Pseudo Only	- none -
Transposase, IS630-Spn1 related, Orf2	Pseudo and Pneumo	- none -
transposase, ISL3 family	Mitis Only	- none -
Transposon Tn917 resolvase	Pseudo Only	- none -
Trehalose operon transcriptional repressor	Pseudo and Pneumo	Trehalose Uptake and Utilization
Trehalose-6-phosphate hydrolase (EC 3.2.1.93)	Pseudo and Pneumo	Trehalose Uptake and Utilization
Tributyrin esterase	All 3	- none -
Triosephosphate isomerase (EC 5.3.1.1)	All 3	Dihydroxyacetone kinases
Tripeptide aminopeptidase (EC 3.4.11.4)	All 3	- none -
Trk system potassium uptake protein trkA	All 3	- none -
TrmH family tRNA/rRNA methyltransferase YacO (EC 2.1.1.-)	All 3	Conserved gene cluster possibly involved in RNA metabolism
tRNA (5-methylaminomethyl-2-thiouridylate)-methyltransferase (EC 2.1.1.61)	All 3	- none -
tRNA (cytosine34-2&#39;-O-)-methyltransferase (EC 2.1.1.-)	Pseudo and Pneumo	Glutaredoxins
tRNA (Guanine37-N1) -methyltransferase (EC 2.1.1.31)	All 3	Ribosome biogenesis bacterial
tRNA (guanine46-N7-)-methyltransferase (EC 2.1.1.33)	All 3	- none -
tRNA and rRNA cytosine-C5-methylases	Pseudo and Pneumo	- none -
tRNA binding domain protein	Pseudo and Pneumo	- none -
tRNA delta(2)-isopentenylpyrophosphate transferase (EC 2.5.1.8)	All 3	- none -
tRNA dihydrouridine synthase B (EC 1.-.-.-)	All 3	tRNA modification Archaea
tRNA nucleotidyltransferase (EC 2.7.7.25)	All 3	tRNA nucleotidyltransferase
tRNA pseudouridine synthase A (EC 4.2.1.70)	All 3	- none -
tRNA pseudouridine synthase B (EC 4.2.1.70)	Mitis Only	tRNA processing
tRNA pseudouridine synthase B (EC 4.2.1.70) ## Psi55 synthase	Pseudo and Pneumo	- none -
tRNA uridine 5-carboxymethylaminomethyl modification enzyme GidA	All 3	CBSS-354.1.peg.1756
tRNA(Ile)-lysidine synthetase	All 3	tRNA processing
tRNA:m(5)U-54 MTase gid	All 3	Conserved gene cluster associated with Met-tRNA formyltransferase
tRNA-guanine transglycosylase (EC 2.4.2.29)	All 3	Queuosine-Archaeosine Biosynthesis
tRNA-specific adenosine-34 deaminase (EC 3.5.4.-)	All 3	- none -
Tryptophan synthase alpha chain (EC 4.2.1.20)	All 3	Tryptophan synthesis
Tryptophan synthase beta chain (EC 4.2.1.20)	All 3	Tryptophan synthesis
Tryptophan synthase beta chain like (EC 4.2.1.20)	Mitis Only	Tryptophan synthesis
Tryptophanyl-tRNA synthetase (EC 6.1.1.2) # type 2	Mitis Only	tRNA aminoacylation, Trp
Tryptophanyl-tRNA synthetase (EC 6.1.1.2) ## type 2	All 3	tRNA aminoacylation, Trp
Twin-arginine translocation protein TatA	Pseudo Only	Twin-arginine translocation system
Twin-arginine translocation protein TatC	Pseudo Only	Twin-arginine translocation system
Two component system histidine kinase (EC 2.7.3.-)	All 3	- none -
Two component system response regulator CiaR	Pseudo and Pneumo	- none -
Two component system sensor histidine kinase CiaH (EC 2.7.3.-)	Pseudo and Pneumo	- none -
Two component system sensor histidine kinase PnpS; Phosphate regulon sensor protein PhoR (EC 2.7.3.-)	Pseudo and Pneumo	Phosphate metabolism
Two component transcriptional regulator VraR	All 3	- none -
Two-component response regulator	All 3	- none -
Two-component response regulator / Transcriptional regulator, AraC family	Mitis Only	- none -
Two-component response regulator SA14-24	All 3	SA:14-24
Two-component response regulator VncR	All 3	Streptococcus pneumoniae Vancomycin Tolerance Locus
Two-component response regulator yesN	All 3	- none -
Two-component response regulator yesN, associated with MetSO reductase	All 3	Peptide methionine sulfoxide reductase
Two-component sensor histidine kinase	Mitis Only	- none -
Two-component sensor kinase SA14-24	All 3	SA:14-24
Two-component sensor kinase YesM (EC 2.7.3.-)	Pseudo and Pneumo	- none -
Two-component sensor kinase yesM (EC 2.7.3.-), associated with MetSO reductase	All 3	Peptide methionine sulfoxide reductase
Two-peptide bacteriocin peptide CibA	Pseudo and Pneumo	- none -
Two-peptide bacteriocin peptide CibB	Pseudo and Pneumo	- none -
type 2 phosphatidic acid phosphatase family protein	Mitis Only	- none -
Type 4 prepilin peptidase	Mitis Only	- none -
Type I restriction enzyme M protein	Mitis Only	- none -
type I restriction-modification system S subunit	Pseudo Only	- none -
Type I restriction-modification system, DNA-methyltransferase subunit M (EC 2.1.1.72)	Pseudo and Pneumo	- none -
Type I restriction-modification system, restriction subunit R (EC 3.1.21.3)	All 3	- none -
type I restriction-modification system, S subunit	Pseudo Only	- none -
Type I restriction-modification system, specificity subunit S (EC 3.1.21.3)	All 3	- none -
PTS system, 3-keto-L-gulonate/L-ascorbate specific IIC component (SgaT)	Pneumo Only	L-ascorbate utilization (and related gene clusters)
type II restriction endonuclease, putative	Pseudo and Pneumo	- none -
Methylase involved in ubiquinone/menaquinone biosynthesis	Pneumo Only	- none -
Type II restriction enzyme DpnI (dpnC)	Pseudo and Pneumo	- none -
Transcription antiterminator, BglG family (EC 2.7.1.69)	Pneumo Only	- none -
type III restriction-modification system, restriction endonuclease subunit	Pseudo Only	- none -
Tyrosine recombinase xerC	All 3	- none -
Tyrosine recombinase xerD	All 3	- none -
Tyrosine-protein kinase EpsD (EC 2.7.10.2)	Pneumo and Mitis	Exopolysaccharide Biosynthesis
Tyrosine-protein kinase transmembrane modulator EpsC	Pneumo and Mitis	Exopolysaccharide Biosynthesis
Tyrosine-protein phosphatase CpsB (EC 3.1.3.48)	Pneumo and Mitis	Extracellular Polysaccharide Biosynthesis of Streptococci
Tyrosyl-tRNA synthetase (EC 6.1.1.1) ## cluster 1	All 3	tRNA aminoacylation, Tyr
UBA/THIF-type NAD/FAD binding fold	Pseudo Only	- none -
UDP-4-amino-4-deoxy-L-arabinose--oxoglutarate aminotransferase (EC 2.6.1.-)	Pseudo and Pneumo	- none -
UDP-galactopyranose mutase (EC 5.4.99.9)	Mitis Only	- none -
UDP-galactopyranose mutase Glf	Pseudo Only	- none -
UDP-glucose 4-epimerase (EC 5.1.3.2)	All 3	Lactose and Galactose Uptake and Utilization
Arginine deiminase (EC 3.5.3.6)	Pneumo Only	Arginine and Ornithine Degradation
UDP-N-acetylenolpyruvoylglucosamine reductase (EC 1.1.1.158)	All 3	UDP-N-acetylmuramate from Fructose-6-phosphate Biosynthesis
UDP-N-acetylglucosamine 1-carboxyvinyltransferase (EC 2.5.1.7)	All 3	UDP-N-acetylmuramate from Fructose-6-phosphate Biosynthesis
Ornithine carbamoyltransferase (EC 2.1.3.3)	Pneumo Only	Arginine and Ornithine Degradation
UDP-N-acetylglucosamine--N-acetylmuramyl-(pentapeptide) pyrophosphoryl-undecaprenol N-acetylglucosamine transferase (EC 2.4.1.227)	All 3	Peptidoglycan Biosynthesis
UDP-N-acetylmuramate--alanine ligase (EC 6.3.2.8)	All 3	Peptidoglycan Biosynthesis
UDP-N-acetylmuramoylalanine--D-glutamate ligase (EC 6.3.2.9)	All 3	Peptidoglycan Biosynthesis
UDP-N-acetylmuramoylalanyl-D-glutamate--2,6-diaminopimelate ligase (EC 6.3.2.13)	All 3	Peptidoglycan Biosynthesis
UDP-N-acetylmuramoylalanyl-D-glutamyl-2,6-diaminopimelate--D-alanyl-D- alanyl ligase (EC 6.3.2.10)	All 3	Peptidoglycan Biosynthesis
UDP-N-acetylmuramyl tripeptide synthase	Pseudo and Pneumo	- none -
UDP-N-acetylmuramyl tripeptide synthetase	Mitis Only	- none -
uncharacterized protein, possibly involved in aromatic compounds catabolism	Pseudo and Mitis	- none -
uncharacterized secreted protein, YBBR Bacillus subtilis homolog	Pseudo Only	CBSS-261591.3.peg.3916
Undecaprenyl pyrophosphate synthetase (EC 2.5.1.31)	All 3	Isoprenoid Biosynthesis
Undecaprenyl-diphosphatase (EC 3.6.1.27)	All 3	Teichoic and lipoteichoic acids biosynthesis
Undecaprenyl-phosphate galactosephosphotransferase (EC 2.7.8.6)	Mitis Only	Exopolysaccharide Biosynthesis
Universal stress protein family	All 3	Universal stress protein family
Carbamate kinase (EC 2.7.2.2)	Pneumo Only	Arginine and Ornithine Degradation
UPF0246 protein YaaA	All 3	YaaA
Uracil permease	All 3	De Novo Pyrimidine Synthesis
Uracil phosphoribosyltransferase (EC 2.4.2.9) / Pyrimidine operon regulatory protein PyrR	All 3	pyrimidine conversions
Uracil-DNA glycosylase	Mitis Only	- none -
Uracil-DNA glycosylase, family 1	All 3	- none -
Uridine kinase (EC 2.7.1.48) [C1]	All 3	pyrimidine conversions
Uridine phosphorylase (EC 2.4.2.3)	All 3	pyrimidine conversions
Uridylate kinase (EC 2.7.4.-)	All 3	CBSS-176299.4.peg.1996
UTP--glucose-1-phosphate uridylyltransferase (EC 2.7.7.9)	All 3	- none -
Valyl-tRNA synthetase (EC 6.1.1.9)	All 3	tRNA aminoacylation, Val
VanZF-related protein	All 3	- none -
Virulence-associated cell-wall-anchored protein SasG (LPXTG motif), binding to squamous nasal epithelial cells	Pseudo Only	- none -
Vitamin B12 ABC transporter, ATPase component BtuD	Mitis Only	- none -
Vitamin B12 ABC transporter, B12-binding component BtuF	Mitis Only	- none -
Voltage-gated chloride channel family protein	All 3	- none -
Arginine/ornithine antiporter ArcD	Pneumo Only	Arginine and Ornithine Degradation
Lactaldehyde dehydrogenase involved in fucose or rhamnose utilization (EC 1.2.1.22)	Pneumo Only	L-fucose utilization
L-fucose isomerase (EC 5.3.1.25)	Pneumo Only	L-fucose utilization
Phosphotransferase system sugar-specific EIID component	Pneumo Only	- none -
PTS system, N-acetylgalactosamine-specific IIC component (EC 2.7.1.69)	Pneumo Only	N-Acetyl-Galactosamine and Galactosamine Utilization
Predicted L-fucose-specific phosphotransferase system, EIIB component	Pneumo Only	L-fucose utilization
Predicted L-fucose-specific phosphotransferase system, EIIA component	Pneumo Only	L-fucose utilization
L-fucose mutarotase	Pneumo Only	L-fucose utilization
L-fuculose phosphate aldolase (EC 4.1.2.17)	Pneumo Only	L-fucose utilization
L-fuculokinase (EC 2.7.1.51)	Pneumo Only	L-fucose utilization
Xaa-His dipeptidase (EC 3.4.13.3)	All 3	- none -
Xaa-Pro dipeptidase (EC 3.4.13.9)	All 3	- none -
Xaa-Pro dipeptidyl-peptidase (EC 3.4.14.11)	All 3	Beta-lactamase cluster in Streptococcus
Xanthine permease	All 3	Purine Utilization
Xanthine phosphoribosyltransferase	Mitis Only	- none -
Xanthine phosphoribosyltransferase (EC 2.4.2.-)	Pseudo and Pneumo	Purine conversions
Xanthosine/inosine triphosphate pyrophosphatase	Pseudo Only	- none -
Xylan esterase 1	Mitis Only	- none -
Xylitol dehydrogenase	All 3	- none -
L-fucose operon activator	Pneumo Only	L-fucose utilization
Sensor protein (EC 2.7.13.3)	Pneumo Only	- none -
YeeC-like protein	Pseudo and Mitis	CBSS-316273.3.peg.2378
YefM protein (antitoxin to YoeB)	Pseudo and Pneumo	Toxin-antitoxin systems (other than RelBE and MazEF)
YidD	All 3	CBSS-354.1.peg.1756
YjeF protein, C-terminal domain	Pseudo and Mitis	YjeE
YoeB toxin protein	Pseudo and Pneumo	Toxin-antitoxin systems (other than RelBE and MazEF)
Zeta toxin	Pneumo and Mitis	- none -
Zinc ABC transporter, ATP-binding protein	Mitis Only	- none -
Zinc ABC transporter, ATP-binding protein ZnuC	All 3	- none -
Zinc ABC transporter, inner membrane permease protein ZnuB	All 3	- none -
Zinc metalloprotease	Mitis Only	- none -
Zinc metalloprotease zmpB precursor (EC 3.4.24.-)	Pseudo and Pneumo	- none -
zinc metalloprotease ZmpB, truncated	Pseudo Only	- none -
Zinc protease	Mitis Only	- none -
Zinc-metalloprotease	Mitis Only	- none -
Zn-dependent alcohol dehydrogenases and related dehydrogenases	Pseudo and Pneumo	- none -
Zn-dependent hydrolase (beta-lactamase superfamily)	All 3	SA:14-24
Zn-dependent hydrolase, RNA-metabolising, CPSF 100 kDa analog	All 3	Bacterial RNA-metabolizing Zn-dependent hydrolases
Zn-dependent hydrolase, RNA-metabolising, CPSF 73 kDa analog	All 3	Bacterial RNA-metabolizing Zn-dependent hydrolases

## Sheet: Pseudo
Type	Contig	Start	Stop	Frame	Strand	Length (bp)	Function	Subsystem
CDS	Streptococcus	1	1362	1	+	1362	Chromosomal replication initiator protein DnaA	DNA replication cluster 1; <br>DNA-replication; <br>Cell Division Subsystem including YidCD
CDS	Streptococcus	1521	2657	3	+	1137	DNA polymerase III beta subunit (EC 2.7.7.7)	DNA replication cluster 1; <br>DNA-replication; <br>Cell Division Subsystem including YidCD
CDS	Streptococcus	2722	2916	1	+	195	FIG01114317: hypothetical protein	- none -
CDS	Streptococcus	3000	4115	3	+	1116	GTP-binding and nucleic acid-binding protein YchF	Universal GTPases
CDS	Streptococcus	4187	4756	2	+	570	Peptidyl-tRNA hydrolase (EC 3.1.1.29)	Translation termination factors bacterial; <br>Sporulation-associated proteins with broader functions; <br>Transcription repair cluster; <br>Cell division-ribosomal stress proteins cluster
CDS	Streptococcus	4757	8266	2	+	3510	Transcription-repair coupling factor	Transcription repair cluster; <br>DNA-replication; <br>Transcription factors bacterial; <br>Cell division-ribosomal stress proteins cluster
CDS	Streptococcus	8324	8590	2	+	267	S4-domain-containing heat shock protein; S4-domain-containing heat shock protein	Cell division-ribosomal stress proteins cluster
CDS	Streptococcus	8583	8951	3	+	369	Cell division protein DivIC	- none -
CDS	Streptococcus	8956	9078	1	+	123	FIG01114659: hypothetical protein	- none -
CDS	Streptococcus	9071	10339	2	+	1269	FIG01114297: hypothetical protein	- none -
CDS	Streptococcus	10336	11613	1	+	1278	tRNA(Ile)-lysidine synthetase	tRNA processing; <br>tRNAmodification position 34; <br>Cell division-ribosomal stress proteins cluster
CDS	Streptococcus	11618	12160	2	+	543	Hypoxanthine-guanine phosphoribosyltransferase (EC 2.4.2.8)	Purine conversions; <br>Cell division-ribosomal stress proteins cluster
CDS	Streptococcus	12176	14134	2	+	1959	Cell division protein FtsH (EC 3.4.24.-)	Bacterial Cell Division; <br>Cell division-ribosomal stress proteins cluster
CDS	Streptococcus	14254	14733	1	+	480	Competence-specific sigma factor ComX	Competence in Streptococci
CDS	Streptococcus	14699	14839	2	+	141	hypothetical protein	- none -
CDS	Streptococcus	15573	16064	3	+	492	COG1694: Predicted pyrophosphatase	- none -
CDS	Streptococcus	16061	16483	2	+	423	FIG01116163: hypothetical protein	- none -
CDS	Streptococcus	16480	16716	1	+	237	hypothetical protein	- none -
CDS	Streptococcus	17090	16737	-2	-	354	Programmed cell death toxin MazF	MazEF toxin-antitoxing (programmed cell death) system
CDS	Streptococcus	17289	17074	-3	-	216	Programmed cell death antitoxin MazE	MazEF toxin-antitoxing (programmed cell death) system
CDS	Streptococcus	17503	17865	1	+	363	conserved hypothetical protein - phage associated	- none -
CDS	Streptococcus	18386	18508	2	+	123	FIG01119546: hypothetical protein	- none -
CDS	Streptococcus	18477	18941	3	+	465	Phage Terminase Small Subunit	- none -
CDS	Streptococcus	18931	20145	1	+	1215	Phage terminase, large subunit	Phage packaging machinery
CDS	Streptococcus	20325	21176	3	+	852	Phage portal	- none -
CDS	Streptococcus	21305	21838	2	+	534	hypothetical protein	- none -
CDS	Streptococcus	22068	22415	3	+	348	Portal protein, phage associated	- none -
CDS	Streptococcus	22412	23962	2	+	1551	Phage capsid and scaffold	Phage capsid proteins
CDS	Streptococcus	24252	24821	3	+	570	Phage capsid and scaffold	Phage capsid proteins
CDS	Streptococcus	24827	25669	2	+	843	Phage major capsid protein	Phage capsid proteins
CDS	Streptococcus	25681	25863	1	+	183	FIG01118871: hypothetical protein	- none -
CDS	Streptococcus	25853	26041	2	+	189	FIG01114532: hypothetical protein	- none -
CDS	Streptococcus	26043	26354	3	+	312	FIG01118686: hypothetical protein	- none -
CDS	Streptococcus	26371	26673	1	+	303	FIG01115617: hypothetical protein	- none -
CDS	Streptococcus	26696	27163	2	+	468	Lj965 prophage protein	- none -
CDS	Streptococcus	27160	27528	1	+	369	FIG01114380: hypothetical protein	- none -
CDS	Streptococcus	27531	27944	3	+	414	putative major tail protein	- none -
CDS	Streptococcus	27949	28329	1	+	381	Lj965 prophage protein	- none -
CDS	Streptococcus	28368	28718	3	+	351	FIG01116732: hypothetical protein	- none -
CDS	Streptococcus	28705	29268	1	+	564	Tail length tape measure protein	- none -
CDS	Streptococcus	29570	32617	2	+	3048	Tail length tape measure protein	- none -
CDS	Streptococcus	32626	32976	1	+	351	Lj965 prophage protein	- none -
CDS	Streptococcus	32981	34297	2	+	1317	Phage hyaluronidase	- none -
CDS	Streptococcus	37221	34270	-3	-	2952	hypothetical protein	- none -
CDS	Streptococcus	37399	37247	-1	-	153	hypothetical protein	- none -
CDS	Streptococcus	37635	37808	3	+	174	Transposase (orf1)	- none -
CDS	Streptococcus	38108	38392	2	+	285	Phage hyaluronidase	- none -
CDS	Streptococcus	38508	41132	3	+	2625	Phage hyaluronidase	- none -
CDS	Streptococcus	41125	41331	1	+	207	hypothetical protein	- none -
CDS	Streptococcus	41328	41870	3	+	543	unknown	- none -
CDS	Streptococcus	41863	42015	1	+	153	hypothetical protein	- none -
CDS	Streptococcus	42026	42304	2	+	279	FIG00755289: hypothetical protein	- none -
CDS	Streptococcus	42320	42796	2	+	477	hypothetical protein	- none -
CDS	Streptococcus	42803	43123	2	+	321	hypothetical protein	- none -
CDS	Streptococcus	43129	43911	1	+	783	hypothetical protein	- none -
CDS	Streptococcus	44269	44583	1	+	315	Phage protein	- none -
CDS	Streptococcus	44585	45070	2	+	486	hypothetical phage protein	- none -
CDS	Streptococcus	45070	45321	1	+	252	ORF23	- none -
CDS	Streptococcus	45829	46089	1	+	261	hypothetical protein	- none -
CDS	Streptococcus	46245	46493	3	+	249	hypothetical protein	- none -
CDS	Streptococcus	46652	47164	2	+	513	transcriptional regulator	- none -
CDS	Streptococcus	47166	47279	3	+	114	hypothetical protein	- none -
CDS	Streptococcus	47308	47451	1	+	144	FIG01120442: hypothetical protein	- none -
CDS	Streptococcus	47441	47671	2	+	231	Prophage LambdaBa04, DNA-binding protein	- none -
CDS	Streptococcus	47742	48170	3	+	429	conserved hypothetical protein - phage associated	- none -
CDS	Streptococcus	48459	49001	3	+	543	prophage LambdaSa2, site-specific recombinase, phage integrase family	- none -
CDS	Streptococcus	49630	49968	1	+	339	hypothetical phage protein	- none -
CDS	Streptococcus	49965	51605	3	+	1641	Phage terminase large subunit	Phage packaging machinery
CDS	Streptococcus	51661	52809	1	+	1149	Portal protein	Phage packaging machinery
CDS	Streptococcus	52790	53512	2	+	723	Prophage Clp protease-like protein	cAMP signaling in bacteria
CDS	Streptococcus	53531	54646	2	+	1116	Phage major capsid protein	Phage capsid proteins
CDS	Streptococcus	54660	54950	3	+	291	hypothetical phage protein	- none -
CDS	Streptococcus	54943	55131	1	+	189	hypothetical phage protein	- none -
CDS	Streptococcus	55118	55507	2	+	390	hypothetical phage protein	- none -
CDS	Streptococcus	55500	55898	3	+	399	hypothetical phage protein	- none -
CDS	Streptococcus	55898	56278	2	+	381	hypothetical phage protein	- none -
CDS	Streptococcus	56295	56891	3	+	597	Phage major tail protein	Phage tail proteins 2; <br>Phage tail proteins
CDS	Streptococcus	56937	57230	3	+	294	hypothetical phage protein	- none -
CDS	Streptococcus	57296	57415	2	+	120	FIG01118246: hypothetical protein	- none -
CDS	Streptococcus	57479	57709	2	+	231	FIG01120545: hypothetical protein	- none -
CDS	Streptococcus	57766	61941	1	+	4176	Phage tail length tape-measure protein	Phage tail proteins 2; <br>Phage tail proteins
CDS	Streptococcus	61941	62639	3	+	699	FIG022125: Phage-associated protein	- none -
CDS	Streptococcus	62636	63988	2	+	1353	Phage hyaluronidase	- none -
CDS	Streptococcus	64166	64402	2	+	237	Competence positive regulator ComW	Competence in Streptococci
CDS	Streptococcus	64591	65919	1	+	1329	Adenylosuccinate synthetase (EC 6.3.4.4)	SA:14-24; <br>CBSS-262719.3.peg.410; <br>Purine conversions
CDS	Streptococcus	66119	66586	2	+	468	tRNA-specific adenosine-34 deaminase (EC 3.5.4.-)	tRNA processing; <br>tRNAmodification position 34
CDS	Streptococcus	66773	67216	2	+	444	Deoxyuridine 5&#39;-triphosphate nucleotidohydrolase (EC 3.6.1.23)	Housecleaning enzymes; <br>Nudix proteins (nucleoside triphosphate hydrolases); <br>Housecleaning nucleoside triphosphate pyrophosphatases
CDS	Streptococcus	67218	67733	3	+	516	FIG01114061: hypothetical protein	- none -
CDS	Streptococcus	67915	69108	1	+	1194	DNA repair protein RadA	Proteolysis in bacteria, ATP-dependent; <br>DNA repair, bacterial
CDS	Streptococcus	69181	69678	1	+	498	Carbonic anhydrase (EC 4.2.1.1)	- none -
CDS	Streptococcus	69699	70514	3	+	816	FIG01114467: hypothetical protein	- none -
CDS	Streptococcus	70659	71627	3	+	969	Ribose-phosphate pyrophosphokinase (EC 2.7.6.1)	Pentose phosphate pathway; <br>Transcription repair cluster; <br>De Novo Purine Biosynthesis
CDS	Streptococcus	72023	71868	-2	-	156	IS630-Spn1, transposase Orf2	- none -
CDS	Streptococcus	72549	72202	-3	-	348	IS630-Spn1, transposase Orf1	- none -
CDS	Streptococcus	72644	73615	2	+	972	FIG01116171: hypothetical protein	- none -
CDS	Streptococcus	73873	74073	1	+	201	IS1239, transposase, IS30 family	- none -
CDS	Streptococcus	74350	74856	1	+	507	Degenerate transposase	- none -
CDS	Streptococcus	74888	75322	2	+	435	Transposase	- none -
CDS	Streptococcus	75285	75404	3	+	120	IS1239, transposase, IS30 family	- none -
CDS	Streptococcus	75631	76533	1	+	903	Choline binding protein A	Choline and Betaine Uptake and Betaine Biosynthesis
CDS	Streptococcus	77257	76985	-1	-	273	Transposase	- none -
CDS	Streptococcus	77489	77373	-2	-	117	hypothetical protein	- none -
CDS	Streptococcus	77693	80326	2	+	2634	DNA polymerase I (EC 2.7.7.7)	DNA-replication; <br>DNA Repair Base Excision
CDS	Streptococcus	80411	80848	2	+	438	Succinyl-CoA synthetase, alpha subunit-related enzymes	- none -
CDS	Streptococcus	80889	81125	3	+	237	Chlorohydrolase/deaminase family protein	- none -
CDS	Streptococcus	82132	81122	-1	-	1011	Putative membrane protein YeiH	- none -
CDS	Streptococcus	82281	83450	3	+	1170	Aromatic amino acid aminotransferase gamma (EC 2.6.1.57) @ N-acetyl-L,L-diaminopimelate aminotransferase (EC 2.6.1.-)	Phenylalanine and Tyrosine Branches from Chorismate; <br>Lysine Biosynthesis DAP Pathway; <br>Lysine Biosynthesis DAP Pathway, GJO scratch
CDS	Streptococcus	83447	84217	2	+	771	DNA recombination and repair protein RecO	DNA repair, bacterial RecFOR pathway; <br>CBSS-176299.4.peg.1292
CDS	Streptococcus	84214	85206	1	+	993	Phosphate:acyl-ACP acyltransferase PlsX	COG1399; <br>Glycerolipid and Glycerophospholipid Metabolism in Bacteria
CDS	Streptococcus	85212	85445	3	+	234	Acyl carrier protein	Fatty Acid Biosynthesis FASII; <br>COG1399; <br>Glycerolipid and Glycerophospholipid Metabolism in Bacteria
CDS	Streptococcus	85695	85513	-3	-	183	N-ethylammeline chlorohydrolase	- none -
CDS	Streptococcus	85727	86584	2	+	858	Choline binding protein A	Choline and Betaine Uptake and Betaine Biosynthesis
CDS	Streptococcus	86697	87866	3	+	1170	Choline binding protein A	Choline and Betaine Uptake and Betaine Biosynthesis
CDS	Streptococcus	88019	88165	2	+	147	hypothetical protein	- none -
CDS	Streptococcus	88259	89545	2	+	1287	Histidine kinase of the competence regulon ComD	Competence in Streptococci
CDS	Streptococcus	89542	90273	1	+	732	Response regulator of the competence regulon ComE	Competence in Streptococci
CDS	Streptococcus	90393	90280	-3	-	114	hypothetical protein	- none -
CDS	Streptococcus	90643	90771	1	+	129	FIG01116039: hypothetical protein	- none -
CDS	Streptococcus	90783	90923	3	+	141	FIG01115854: hypothetical protein	- none -
CDS	Streptococcus	91034	91216	2	+	183	hypothetical protein	- none -
CDS	Streptococcus	91457	91657	2	+	201	hypothetical protein	- none -
CDS	Streptococcus	91850	92080	2	+	231	Bacteriocin BlpU	- none -
CDS	Streptococcus	92083	92208	1	+	126	FIG01115774: hypothetical protein	- none -
CDS	Streptococcus	92815	93402	1	+	588	Resolvase, N-terminal	- none -
CDS	Streptococcus	93601	94776	1	+	1176	Choline binding protein J	- none -
CDS	Streptococcus	94823	96163	2	+	1341	Choline binding protein	- none -
CDS	Streptococcus	96193	97239	1	+	1047	Conserved uncharacterized protein	- none -
CDS	Streptococcus	97355	97483	2	+	129	FIG01116039: hypothetical protein	- none -
CDS	Streptococcus	97685	97879	2	+	195	Two-peptide bacteriocin peptide CibA	Fratricide in Streptococcus
CDS	Streptococcus	98116	98283	1	+	168	hypothetical protein	- none -
CDS	Streptococcus	98583	98762	3	+	180	hypothetical protein	- none -
CDS	Streptococcus	99448	99642	1	+	195	hypothetical protein	- none -
CDS	Streptococcus	99663	100556	3	+	894	Transcriptional regulator	- none -
CDS	Streptococcus	101098	101394	1	+	297	FIG01117948: hypothetical protein	- none -
CDS	Streptococcus	101401	102537	1	+	1137	NADH dehydrogenase subunit 5	- none -
CDS	Streptococcus	102774	103016	3	+	243	FIG00238335: hypothetical protein	- none -
CDS	Streptococcus	103013	103609	2	+	597	ABC transporter ATP-binding protein	- none -
CDS	Streptococcus	104436	104323	-3	-	114	N-ethylammeline chlorohydrolase	- none -
CDS	Streptococcus	104463	106616	3	+	2154	Competence-stimulating peptide ABC transporter ATP-binding protein ComA	Competence in Streptococci
CDS	Streptococcus	106629	107978	3	+	1350	Competence-stimulating peptide ABC transporter permease protein ComB	Competence in Streptococci
CDS	Streptococcus	108148	108855	1	+	708	Phosphoribosylaminoimidazole-succinocarboxamide synthase (EC 6.3.2.6)	De Novo Purine Biosynthesis
CDS	Streptococcus	109057	112782	1	+	3726	Phosphoribosylformylglycinamidine synthase, synthetase subunit (EC 6.3.5.3) / Phosphoribosylformylglycinamidine synthase, glutamine amidotransferase subunit (EC 6.3.5.3)	De Novo Purine Biosynthesis; <br>De Novo Purine Biosynthesis
CDS	Streptococcus	112875	114317	3	+	1443	Amidophosphoribosyltransferase (EC 2.4.2.14)	Colicin V and Bacteriocin Production Cluster; <br>De Novo Purine Biosynthesis
CDS	Streptococcus	114535	115557	1	+	1023	Phosphoribosylformylglycinamidine cyclo-ligase (EC 6.3.3.1)	De Novo Purine Biosynthesis
CDS	Streptococcus	115554	116108	3	+	555	Phosphoribosylglycinamide formyltransferase (EC 2.1.2.2)	De Novo Purine Biosynthesis
CDS	Streptococcus	116105	116479	2	+	375	hypothetical protein	- none -
CDS	Streptococcus	116523	116987	3	+	465	acetyltransferase, GNAT family	- none -
CDS	Streptococcus	116989	118536	1	+	1548	IMP cyclohydrolase (EC 3.5.4.10) / Phosphoribosylaminoimidazolecarboxamide formyltransferase (EC 2.1.2.3)	De Novo Purine Biosynthesis; <br>De Novo Purine Biosynthesis
CDS	Streptococcus	118658	119920	2	+	1263	Phosphoribosylamine--glycine ligase (EC 6.3.4.13)	De Novo Purine Biosynthesis
CDS	Streptococcus	119993	120121	2	+	129	hypothetical protein	- none -
CDS	Streptococcus	120114	120605	3	+	492	Phosphoribosylaminoimidazole carboxylase catalytic subunit (EC 4.1.1.21)	De Novo Purine Biosynthesis
CDS	Streptococcus	120592	121683	1	+	1092	Phosphoribosylaminoimidazole carboxylase ATPase subunit (EC 4.1.1.21)	De Novo Purine Biosynthesis
CDS	Streptococcus	121693	121920	1	+	228	FIG01114860: hypothetical protein	- none -
CDS	Streptococcus	121984	123282	1	+	1299	Adenylosuccinate lyase (EC 4.3.2.2)	De Novo Purine Biosynthesis; <br>Purine conversions
CDS	Streptococcus	127266	123337	-3	-	3930	Beta-hexosaminidase (EC 3.2.1.52)	Chitin and N-acetylglucosamine utilization; <br>Purine Utilization
CDS	Streptococcus	128325	127582	-3	-	744	Transcriptional regulator, GntR family	- none -
CDS	Streptococcus	128644	130431	1	+	1788	Beta-galactosidase 3	Galactosylceramide and Sulfatide metabolism
CDS	Streptococcus	130428	130904	3	+	477	Predicted PTS system, galactosamine-specific IIB component (EC 2.7.1.69)	- none -
CDS	Streptococcus	130931	131836	2	+	906	Predicted PTS system, galactosamine-specific IIC component (EC 2.7.1.69)	- none -
CDS	Streptococcus	131823	132638	3	+	816	Predicted PTS system, galactosamine-specific IID component (EC 2.7.1.69)	- none -
CDS	Streptococcus	132711	133049	3	+	339	Predicted PTS system, galactosamine-specific IIA component (EC 2.7.1.69)	- none -
CDS	Streptococcus	133348	134508	1	+	1161	Predicted galactosamine-6-phosphate isomerase (EC 5.3.1.-)	- none -
CDS	Streptococcus	134630	135667	2	+	1038	Aldose 1-epimerase (EC 5.1.3.3)	Lactose and Galactose Uptake and Utilization; <br>Maltose and Maltodextrin Utilization
CDS	Streptococcus	135868	136722	1	+	855	Glyoxalase family protein	Serine-glyoxylate cycle
CDS	Streptococcus	136863	137627	3	+	765	Uridine phosphorylase (EC 2.4.2.3)	pyrimidine conversions
CDS	Streptococcus	137841	139220	3	+	1380	Potassium uptake protein, integral membrane component, KtrB	Hyperosmotic potassium uptake; <br>Potassium homeostasis
CDS	Streptococcus	139234	139899	1	+	666	Potassium uptake protein, integral membrane component, KtrA	Hyperosmotic potassium uptake; <br>Potassium homeostasis
CDS	Streptococcus	140216	140046	-2	-	171	N-ethylammeline chlorohydrolase	- none -
CDS	Streptococcus	140253	141269	3	+	1017	probable glycosyltransferase	- none -
CDS	Streptococcus	141385	143049	1	+	1665	Cell wall surface anchor family protein	Sortase
CDS	Streptococcus	143216	143914	2	+	699	DNA-binding response regulator	- none -
CDS	Streptococcus	143911	144963	1	+	1053	Two component system histidine kinase (EC 2.7.3.-)	- none -
CDS	Streptococcus	145158	145769	3	+	612	SSU ribosomal protein S4p (S9e)	CBSS-393130.3.peg.794; <br>Ribosome SSU bacterial
CDS	Streptococcus	145932	146219	3	+	288	DNA-damage-inducible protein J	DNA repair, bacterial; <br>Toxin-antitoxin systems (other than RelBE and MazEF)
CDS	Streptococcus	146209	146556	1	+	348	FIG01119123: hypothetical protein	- none -
CDS	Streptococcus	147835	146981	-1	-	855	Positive transcriptional regulator, MutR family	- none -
CDS	Streptococcus	147928	149166	1	+	1239	Choline binding protein A	Choline and Betaine Uptake and Betaine Biosynthesis
CDS	Streptococcus	149179	150261	1	+	1083	Choline binding protein PcpA	- none -
CDS	Streptococcus	150828	151787	3	+	960	Multiple sugar ABC transporter, membrane-spanning permease protein MsmF	Fructooligosaccharides(FOS) and Raffinose Utilization
CDS	Streptococcus	151800	152723	3	+	924	Multiple sugar ABC transporter, membrane-spanning permease protein MsmG	Fructooligosaccharides(FOS) and Raffinose Utilization
CDS	Streptococcus	152826	154301	3	+	1476	Multiple sugar ABC transporter, substrate-binding protein	Fructooligosaccharides(FOS) and Raffinose Utilization
CDS	Streptococcus	155107	154493	-1	-	615	ABC transporter, ATP-binding protein	- none -
CDS	Streptococcus	155937	155110	-3	-	828	hypothetical protein	- none -
CDS	Streptococcus	156763	155942	-1	-	822	hypothetical protein	- none -
CDS	Streptococcus	157840	156764	-1	-	1077	hypothetical protein	- none -
CDS	Streptococcus	158125	157988	-1	-	138	hypothetical protein	- none -
CDS	Streptococcus	159212	160198	2	+	987	Rhodanese domain protein UPF0176, Firmicutes subgroup	Single-Rhodanese-domain proteins
CDS	Streptococcus	160320	161180	3	+	861	Putative uncharacterized protein spr0085	- none -
CDS	Streptococcus	161209	161358	1	+	150	N-ethylammeline chlorohydrolase	- none -
CDS	Streptococcus	162467	161403	-2	-	1065	Putative uncharacterized protein spr0086	- none -
CDS	Streptococcus	163439	162528	-2	-	912	FIG015389: hypothetical membrane associated protein	CBSS-218494.4.peg.228
CDS	Streptococcus	164025	163432	-3	-	594	FIG04612: Integral membrane protein (putative)	CBSS-218494.4.peg.228
CDS	Streptococcus	164338	164012	-1	-	327	FIG014387: Transcriptional regulator, PadR family	CBSS-218494.4.peg.228
CDS	Streptococcus	165643	164477	-1	-	1167	Cyanate permease	- none -
CDS	Streptococcus	165701	166861	2	+	1161	Glycosyl transferase, group 2 family protein (EC 2.4.1.-)	- none -
CDS	Streptococcus	166900	168750	1	+	1851	Capsular polysaccharide biosynthesis protein capD	- none -
CDS	Streptococcus	169227	168835	-3	-	393	N-ethylammeline chlorohydrolase	- none -
CDS	Streptococcus	169909	169277	-1	-	633	Phosphoglycolate phosphatase (EC 3.1.3.18)	2-phosphoglycolate salvage; <br>Housecleaning enzymes; <br>Glycolate, glyoxylate interconversions
CDS	Streptococcus	170803	169931	-1	-	873	L-serine dehydratase, alpha subunit (EC 4.3.1.17)	Glycine and Serine Utilization; <br>Pyruvate Alanine Serine Interconversions
CDS	Streptococcus	171483	170812	-3	-	672	L-serine dehydratase, beta subunit (EC 4.3.1.17)	Glycine and Serine Utilization; <br>Pyruvate Alanine Serine Interconversions
CDS	Streptococcus	171725	172312	2	+	588	Aggregation promoting factor	- none -
CDS	Streptococcus	173226	172363	-3	-	864	FIG01114192: hypothetical protein	- none -
CDS	Streptococcus	174229	175020	1	+	792	putative membrane-spanning permease	- none -
CDS	Streptococcus	175007	175813	2	+	807	hypothetical protein	- none -
CDS	Streptococcus	175827	176474	3	+	648	antibiotic ABC transporter, ATP-binding protein	- none -
CDS	Streptococcus	176771	177358	2	+	588	FIG01114904: hypothetical protein	- none -
CDS	Streptococcus	177690	177938	3	+	249	bacteriocin, putative	- none -
CDS	Streptococcus	177993	180101	3	+	2109	ABC transporter membrane-spanning permease - amino acid transport	- none -
CDS	Streptococcus	180098	180739	2	+	642	ABC transporter ATP-binding protein	- none -
CDS	Streptococcus	180946	181752	1	+	807	Amino acid ABC transporter, amino acid-binding/permease protein	- none -
CDS	Streptococcus	181769	182965	2	+	1197	Argininosuccinate synthase (EC 6.3.4.5)	- none -
CDS	Streptococcus	182994	184388	3	+	1395	Argininosuccinate lyase (EC 4.3.2.1)	- none -
CDS	Streptococcus	185537	184674	-2	-	864	FIG01114192: hypothetical protein	- none -
CDS	Streptococcus	186187	186798	1	+	612	hypothetical protein	- none -
CDS	Streptococcus	187412	187561	2	+	150	FIG01115958: hypothetical protein	- none -
CDS	Streptococcus	187569	187772	3	+	204	hypothetical protein	- none -
CDS	Streptococcus	187769	188671	2	+	903	FIG01114533: hypothetical protein	- none -
CDS	Streptococcus	188855	189160	2	+	306	conserved hypothetical protein	- none -
CDS	Streptococcus	189493	189795	1	+	303	hypothetical protein	- none -
CDS	Streptococcus	191207	190041	-2	-	1167	Integrase/recombinase, phage associated	- none -
CDS	Streptococcus	191562	191708	3	+	147	hypothetical protein	- none -
CDS	Streptococcus	192812	192144	-2	-	669	Pli0008 protein	- none -
CDS	Streptococcus	193464	192949	-3	-	516	conserved hypothetical protein - phage associated	- none -
CDS	Streptococcus	193671	193871	3	+	201	transcription regulator, probable	- none -
CDS	Streptococcus	193886	194515	2	+	630	prophage ps3 protein 13	- none -
CDS	Streptococcus	194790	194963	3	+	174	Phage protein	- none -
CDS	Streptococcus	195118	195525	1	+	408	unknown phage protein	- none -
CDS	Streptococcus	195706	196215	1	+	510	FIG01119054: hypothetical protein	- none -
CDS	Streptococcus	196217	196432	2	+	216	FIG01116275: hypothetical protein	- none -
CDS	Streptococcus	196429	196725	1	+	297	FIG01116597: hypothetical protein	- none -
CDS	Streptococcus	197037	197309	3	+	273	FIG01114073: hypothetical protein	- none -
CDS	Streptococcus	197306	197821	2	+	516	Phage protein	- none -
CDS	Streptococcus	197814	199337	3	+	1524	DNA primase, phage associated	- none -
CDS	Streptococcus	199666	199833	1	+	168	FIG01114327: hypothetical protein	- none -
CDS	Streptococcus	200157	200756	3	+	600	hypothetical protein	- none -
CDS	Streptococcus	200756	200986	2	+	231	hypothetical protein	- none -
CDS	Streptococcus	201050	201316	2	+	267	FIG01118729: hypothetical protein	- none -
CDS	Streptococcus	201367	201708	1	+	342	hypothetical protein	- none -
CDS	Streptococcus	201695	201943	2	+	249	FIG01120724: hypothetical protein	- none -
CDS	Streptococcus	202766	202915	2	+	150	N-ethylammeline chlorohydrolase	- none -
CDS	Streptococcus	203413	204534	1	+	1122	tRNA (5-methylaminomethyl-2-thiouridylate)-methyltransferase (EC 2.1.1.61)	Riboflavin, FMN and FAD metabolism in plants; <br>tRNAmodification position 34; <br>RNA methylation
CDS	Streptococcus	204675	205130	3	+	456	MutT/nudix family protein	- none -
CDS	Streptococcus	205140	207053	3	+	1914	tRNA uridine 5-carboxymethylaminomethyl modification enzyme GidA	RNA modification and chromosome partitioning cluster; <br>Cell Division Subsystem including YidCD; <br>tRNAmodification position 34
CDS	Streptococcus	209079	207400	-3	-	1680	Zn-dependent hydrolase, RNA-metabolising, CPSF 73 kDa analog	- none -
CDS	Streptococcus	209314	209081	-1	-	234	Protein of unknown function DUF1447	- none -
CDS	Streptococcus	209598	209732	3	+	135	hypothetical protein	- none -
CDS	Streptococcus	210284	210499	2	+	216	FIG01115445: hypothetical protein	- none -
CDS	Streptococcus	210466	210609	1	+	144	hypothetical protein	- none -
CDS	Streptococcus	210974	210822	-2	-	153	Two-peptide bacteriocin peptide CibB	Fratricide in Streptococcus
CDS	Streptococcus	211161	210976	-3	-	186	Two-peptide bacteriocin peptide CibA	Fratricide in Streptococcus
CDS	Streptococcus	211339	212022	1	+	684	Inactive homolog of metal-dependent proteases, putative molecular chaperone	Ribosome biogenesis bacterial; <br>YjeE
CDS	Streptococcus	212019	212456	3	+	438	Ribosomal-protein-S18p-alanine acetyltransferase (EC 2.3.1.-)	Ribosome biogenesis bacterial
CDS	Streptococcus	212446	213456	1	+	1011	YgjD/Kae1/Qri7 family, required for threonylcarbamoyladenosine (t(6)A) formation in tRNA	- none -
CDS	Streptococcus	213561	214424	3	+	864	Positive transcriptional regulator, MutR family	- none -
CDS	Streptococcus	214714	214881	1	+	168	hypothetical protein	- none -
CDS	Streptococcus	214948	215616	1	+	669	FIG01115234: hypothetical protein	- none -
CDS	Streptococcus	215765	216991	2	+	1227	Macrolide-efflux protein	- none -
CDS	Streptococcus	217150	217845	1	+	696	Branched-chain amino acid transport protein azlC	- none -
CDS	Streptococcus	217835	218158	2	+	324	hypothetical protein	- none -
CDS	Streptococcus	218320	218177	-1	-	144	N-ethylammeline chlorohydrolase	- none -
CDS	Streptococcus	218415	219245	3	+	831	Cysteine ABC transporter, substrate-binding protein	- none -
CDS	Streptococcus	219399	220253	3	+	855	Methionine ABC transporter substrate-binding protein	Methionine Biosynthesis; <br>Methionine Degradation
CDS	Streptococcus	220353	221726	3	+	1374	Acetylornithine deacetylase/Succinyl-diaminopimelate desuccinylase and related deacylases	- none -
CDS	Streptococcus	221719	222780	1	+	1062	Methionine ABC transporter ATP-binding protein	Methionine Biosynthesis; <br>Methionine Degradation
CDS	Streptococcus	222782	223474	2	+	693	Methionine ABC transporter permease protein	Methionine Biosynthesis; <br>Methionine Degradation
CDS	Streptococcus	223590	224372	3	+	783	Positive transcriptional regulator, MutR family	- none -
CDS	Streptococcus	224688	225002	3	+	315	hypothetical protein	- none -
CDS	Streptococcus	225021	225404	3	+	384	Tn916, hypothetical protein	- none -
CDS	Streptococcus	225433	226818	1	+	1386	Cell divisionFtsK/SpoIIIE protein	- none -
CDS	Streptococcus	226996	228201	1	+	1206	Tn916, transcriptional regulator, putative	- none -
CDS	Streptococcus	228244	228465	1	+	222	FIG086557: Conjugation related protein	- none -
CDS	Streptococcus	228582	229079	3	+	498	Antirestriction protein	- none -
CDS	Streptococcus	229330	229560	1	+	231	conjugative transposon membrane protein	- none -
CDS	Streptococcus	229544	231991	2	+	2448	conjugative transposon ATP/GTP-binding protein	- none -
CDS	Streptococcus	231994	234171	1	+	2178	membrane protein, putative	- none -
CDS	Streptococcus	234168	235169	3	+	1002	lipoprotein, NLP/P60 family	- none -
CDS	Streptococcus	235184	236101	2	+	918	conserved hypothetical protein	- none -
CDS	Streptococcus	236509	238428	1	+	1920	Tetracycline resistance protein TetM	Tetracycline resistance, ribosome protection type; <br>Translation elongation factor G family
CDS	Streptococcus	239535	240272	3	+	738	RRNA (Adenine-N(6)-) -methyltransferase (EC 2.1.1.48)	- none -
CDS	Streptococcus	240627	241181	3	+	555	DNA-invertase	- none -
CDS	Streptococcus	241185	244103	3	+	2919	Transposase for transposon Tn4430	- none -
CDS	Streptococcus	244398	244159	-3	-	240	Tn916, transcriptional regulator, putative	- none -
CDS	Streptococcus	244903	245325	1	+	423	Tn916, hypothetical protein	- none -
CDS	Streptococcus	246013	246216	1	+	204	putative transposon excisionase; Tn916 ORF1-like	- none -
CDS	Streptococcus	246298	247515	1	+	1218	putative transposon integrase; Tn916 ORF3-like	- none -
CDS	Streptococcus	247684	247818	1	+	135	hypothetical protein	- none -
CDS	Streptococcus	248003	249247	2	+	1245	Macrolide-efflux protein	- none -
CDS	Streptococcus	249285	249488	3	+	204	Methionine ABC transporter permease protein	Methionine Biosynthesis; <br>Methionine Degradation
CDS	Streptococcus	249466	249591	1	+	126	FIG01119448: hypothetical protein	- none -
CDS	Streptococcus	249527	249643	2	+	117	FIG01116075: hypothetical protein	- none -
CDS	Streptococcus	250253	249684	-2	-	570	Core component BL0695 of predicted ECF transporter	- none -
CDS	Streptococcus	250388	251002	2	+	615	FIG01114884: hypothetical protein	- none -
CDS	Streptococcus	251052	252650	3	+	1599	Two-component sensor kinase YesM (EC 2.7.3.-)	Fructooligosaccharides(FOS) and Raffinose Utilization
CDS	Streptococcus	252662	253948	2	+	1287	DNA-binding response regulator, AraC family	- none -
CDS	Streptococcus	254009	254542	2	+	534	FIG01114268: hypothetical protein	- none -
CDS	Streptococcus	254620	255090	1	+	471	Ribonucleotide reduction protein NrdI	Ribonucleotide reduction
CDS	Streptococcus	256638	255376	-3	-	1263	Mn2+ and Fe2+ transporters of the NRAMP family	- none -
CDS	Streptococcus	257014	256685	-1	-	330	N-ethylammeline chlorohydrolase	- none -
CDS	Streptococcus	257544	257086	-3	-	459	Conserved domain protein SP0160	- none -
CDS	Streptococcus	257981	257541	-2	-	441	Conserved domain protein	- none -
CDS	Streptococcus	258187	260136	1	+	1950	DNA mismatch repair protein MutL	DNA repair, bacterial MutL-MutS system
CDS	Streptococcus	260928	260461	-3	-	468	6,7-dimethyl-8-ribityllumazine synthase (EC 2.5.1.9)	- none -
CDS	Streptococcus	262134	260929	-3	-	1206	3,4-dihydroxy-2-butanone 4-phosphate synthase / GTP cyclohydrolase II (EC 3.5.4.25)	Riboflavin, FMN and FAD metabolism in plants; <br>Riboflavin, FMN and FAD metabolism
CDS	Streptococcus	262789	262154	-1	-	636	Riboflavin synthase alpha chain (EC 2.5.1.9)	Riboflavin, FMN and FAD metabolism in plants; <br>Riboflavin, FMN and FAD metabolism; <br>riboflavin to FAD
CDS	Streptococcus	263874	262774	-3	-	1101	Diaminohydroxyphosphoribosylaminopyrimidine deaminase (EC 3.5.4.26) / 5-amino-6-(5-phosphoribosylamino)uracil reductase (EC 1.1.1.193)	Riboflavin, FMN and FAD metabolism in plants; <br>Riboflavin, FMN and FAD metabolism in plants; <br>Riboflavin, FMN and FAD metabolism; <br>Riboflavin, FMN and FAD metabolism
CDS	Streptococcus	264279	264872	3	+	594	Holliday junction DNA helicase RuvA	DNA-replication
CDS	Streptococcus	264882	265073	3	+	192	DNA-3-methyladenine glycosylase (EC 3.2.2.20)	DNA Repair Base Excision
CDS	Streptococcus	265255	265500	1	+	246	ImpB/MucB/SamB family protein	- none -
CDS	Streptococcus	265497	265832	3	+	336	FIG01116067: hypothetical protein	- none -
CDS	Streptococcus	265902	266213	3	+	312	hypothetical protein	- none -
CDS	Streptococcus	266200	266499	1	+	300	FIG01118032: hypothetical protein	- none -
CDS	Streptococcus	268080	266617	-3	-	1464	COG0488: ATPase components of ABC transporters with duplicated ATPase domains	Folate Biosynthesis
CDS	Streptococcus	269318	268101	-2	-	1218	Macrolide-efflux protein	- none -
CDS	Streptococcus	269874	269704	-3	-	171	unknown	- none -
CDS	Streptococcus	270442	270855	1	+	414	DNA-3-methyladenine glycosylase (EC 3.2.2.20)	DNA Repair Base Excision
CDS	Streptococcus	271203	270940	-3	-	264	Integral membrane protein	- none -
CDS	Streptococcus	272343	271309	-3	-	1035	Muramoyltetrapeptide carboxypeptidase (EC 3.4.17.13)	Murein Hydrolases; <br>Recycling of Peptidoglycan Amino Acids
CDS	Streptococcus	272404	272601	1	+	198	hypothetical protein	- none -
CDS	Streptococcus	273340	272657	-1	-	684	Integral membrane protein	- none -
CDS	Streptococcus	274296	273352	-3	-	945	Magnesium and cobalt transport protein CorA	- none -
CDS	Streptococcus	274428	277259	3	+	2832	Excinuclease ABC subunit A	DNA repair, UvrABC system
CDS	Streptococcus	277252	278313	1	+	1062	Aminopeptidase YpdF (MP-, MA-, MS-, AP-, NP- specific)	Protein degradation
CDS	Streptococcus	278445	278843	3	+	399	Transcriptional regulator SpxA2	Competence in Streptococci
CDS	Streptococcus	278909	279478	2	+	570	FIG01114698: hypothetical protein	- none -
CDS	Streptococcus	279565	279831	1	+	267	Hypothetical protein possible functionally linked with Alanyl-tRNA synthetase	CBSS-279010.5.peg.3195; <br>CBSS-257314.1.peg.488
CDS	Streptococcus	279844	280254	1	+	411	Putative Holliday junction resolvase (EC 3.1.-.-)	CBSS-279010.5.peg.3195; <br>CBSS-257314.1.peg.488; <br>CBSS-281090.3.peg.464
CDS	Streptococcus	280270	280575	1	+	306	Ortholog of S. aureus MRSA252 (BX571856) SAR1694	CBSS-279010.5.peg.3195
CDS	Streptococcus	280781	282031	2	+	1251	Dihydrofolate synthase (EC 6.3.2.12) / Folylpolyglutamate synthase (EC 6.3.2.17)	Folate Biosynthesis; <br>Folate Biosynthesis; <br>Colicin V and Bacteriocin Production Cluster; <br>Colicin V and Bacteriocin Production Cluster
CDS	Streptococcus	282115	282231	1	+	117	FIG01114580: hypothetical protein	- none -
CDS	Streptococcus	282382	282579	1	+	198	FIG01114580: hypothetical protein	- none -
CDS	Streptococcus	282725	284257	2	+	1533	Cardiolipin synthetase (EC 2.7.8.-)	Glycerolipid and Glycerophospholipid Metabolism in Bacteria; <br>Cardiolipin synthesis
CDS	Streptococcus	284513	286051	2	+	1539	Competence-induced protein Ccs4	- none -
CDS	Streptococcus	286171	288378	1	+	2208	Ribonucleotide reductase of class III (anaerobic), large subunit (EC 1.17.4.2)	Ribonucleotide reduction
CDS	Streptococcus	288390	288530	3	+	141	FIG01115181: hypothetical protein	- none -
CDS	Streptococcus	288543	288656	3	+	114	N-ethylammeline chlorohydrolase	- none -
CDS	Streptococcus	288807	289232	3	+	426	Acetyltransferase (EC 2.3.1.-)	- none -
CDS	Streptococcus	289225	289815	1	+	591	Ribonucleotide reductase of class III (anaerobic), activating protein (EC 1.97.1.4)	Ribonucleotide reduction
CDS	Streptococcus	289812	290429	3	+	618	FIG01114116: hypothetical protein	- none -
CDS	Streptococcus	290683	290991	1	+	309	SSU ribosomal protein S10p (S20e)	Ribosome SSU bacterial
CDS	Streptococcus	291208	291834	1	+	627	LSU ribosomal protein L3p (L3e)	Ribosome LSU bacterial
CDS	Streptococcus	291859	292482	1	+	624	LSU ribosomal protein L4p (L1e)	Ribosome LSU bacterial
CDS	Streptococcus	292482	292778	3	+	297	LSU ribosomal protein L23p (L23Ae)	Ribosome LSU bacterial
CDS	Streptococcus	292796	293629	2	+	834	LSU ribosomal protein L2p (L8e)	Ribosome LSU bacterial
CDS	Streptococcus	293733	294014	3	+	282	SSU ribosomal protein S19p (S15e)	Ribosome SSU bacterial
CDS	Streptococcus	294026	294370	2	+	345	LSU ribosomal protein L22p (L17e)	Ribosome LSU bacterial
CDS	Streptococcus	294383	295036	2	+	654	SSU ribosomal protein S3p (S3e)	Ribosome SSU bacterial
CDS	Streptococcus	295040	295453	2	+	414	LSU ribosomal protein L16p (L10e)	Ribosome LSU bacterial
CDS	Streptococcus	295463	295669	2	+	207	LSU ribosomal protein L29p (L35e)	Ribosome LSU bacterial
CDS	Streptococcus	295694	295954	2	+	261	SSU ribosomal protein S17p (S11e)	Ribosome SSU bacterial
CDS	Streptococcus	295980	296348	3	+	369	LSU ribosomal protein L14p (L23e)	Ribosome LSU bacterial
CDS	Streptococcus	296531	296836	2	+	306	LSU ribosomal protein L24p (L26e)	Ribosome LSU bacterial
CDS	Streptococcus	296860	297402	1	+	543	LSU ribosomal protein L5p (L11e)	Ribosome LSU bacterial
CDS	Streptococcus	297420	297689	3	+	270	SSU ribosomal protein S14p (S29e) ## Zinc-independent	Ribosome SSU bacterial
CDS	Streptococcus	297975	298373	3	+	399	SSU ribosomal protein S8p (S15Ae)	Ribosome SSU bacterial
CDS	Streptococcus	298599	299135	3	+	537	LSU ribosomal protein L6p (L9e)	Ribosome LSU bacterial
CDS	Streptococcus	299219	299575	2	+	357	LSU ribosomal protein L18p (L5e)	Ribosome LSU bacterial
CDS	Streptococcus	299593	300087	1	+	495	SSU ribosomal protein S5p (S2e)	Ribosome SSU bacterial; <br>Ribosomal protein S5p acylation
CDS	Streptococcus	300101	300283	2	+	183	LSU ribosomal protein L30p (L7e)	Ribosome LSU bacterial
CDS	Streptococcus	300428	300868	2	+	441	LSU ribosomal protein L15p (L27Ae)	Ribosome LSU bacterial
CDS	Streptococcus	300881	302191	2	+	1311	Preprotein translocase secY subunit (TC 3.A.5.1.1)	- none -
CDS	Streptococcus	302342	302980	2	+	639	Adenylate kinase (EC 2.7.4.3)	Purine conversions
CDS	Streptococcus	303097	303315	1	+	219	Translation initiation factor 1	Translation initiation factors bacterial
CDS	Streptococcus	303340	303456	1	+	117	LSU ribosomal protein L36p	Ribosome LSU bacterial
CDS	Streptococcus	303474	303839	3	+	366	SSU ribosomal protein S13p (S18e)	Ribosome SSU bacterial
CDS	Streptococcus	303857	304240	2	+	384	SSU ribosomal protein S11p (S14e)	Ribosome SSU bacterial
CDS	Streptococcus	304283	305218	2	+	936	DNA-directed RNA polymerase alpha subunit (EC 2.7.7.6)	RNA polymerase bacterial
CDS	Streptococcus	305230	305616	1	+	387	LSU ribosomal protein L17p	Ribosome LSU bacterial
CDS	Streptococcus	305881	306147	1	+	267	ACT domain containing transcriptional regulators, related to gcvR of E.coli	- none -
CDS	Streptococcus	306190	307494	1	+	1305	FIG01114339: hypothetical protein	- none -
CDS	Streptococcus	307512	308972	3	+	1461	Endo-beta-N-acetylglucosaminidase (EC 3.2.1.96)	- none -
CDS	Streptococcus	309205	309897	1	+	693	Phosphoglycerate mutase family	- none -
CDS	Streptococcus	310040	309894	-2	-	147	N-ethylammeline chlorohydrolase	- none -
CDS	Streptococcus	311810	310152	-2	-	1659	Ferric iron ABC transporter, permease protein	Iron acquisition in Streptococcus
CDS	Streptococcus	312891	311800	-3	-	1092	Ferric iron ABC transporter, ATP-binding protein	Iron acquisition in Streptococcus
CDS	Streptococcus	313950	312904	-3	-	1047	Ferric iron ABC transporter, iron-binding protein	Iron acquisition in Streptococcus
CDS	Streptococcus	314835	314062	-3	-	774	Two-component response regulator, associated with ferric iron transporter, SPy1062 homolog	Iron acquisition in Streptococcus
CDS	Streptococcus	316477	314828	-1	-	1650	Two-component sensor kinase, associated with ferric iron transporter, SPy1061 homolog	Iron acquisition in Streptococcus
CDS	Streptococcus	316625	319126	2	+	2502	Leucyl-tRNA synthetase (EC 6.1.1.4)	tRNA aminoacylation, Leu
CDS	Streptococcus	319265	320107	2	+	843	FIG01115552: hypothetical protein	- none -
CDS	Streptococcus	320163	320858	3	+	696	Acetyltransferase, GNAT family	- none -
CDS	Streptococcus	320870	321286	2	+	417	Acetyltransferase (EC 2.3.1.-) GNAT family	- none -
CDS	Streptococcus	321621	321743	3	+	123	hypothetical protein	- none -
CDS	Streptococcus	322116	323087	3	+	972	Holliday junction DNA helicase RuvB	DNA-replication
CDS	Streptococcus	323077	323640	1	+	564	FIG01114143: hypothetical protein	- none -
CDS	Streptococcus	323986	324744	1	+	759	Undecaprenyl pyrophosphate synthetase (EC 2.5.1.31)	Isoprenoid Biosynthesis; <br>Polyprenyl Diphosphate Biosynthesis
CDS	Streptococcus	324753	325556	3	+	804	Phosphatidate cytidylyltransferase (EC 2.7.7.41)	Glycerolipid and Glycerophospholipid Metabolism in Bacteria; <br>Iojap
CDS	Streptococcus	325578	326837	3	+	1260	Membrane-associated zinc metalloprotease	- none -
CDS	Streptococcus	326850	328703	3	+	1854	Prolyl-tRNA synthetase (EC 6.1.1.15) ## Bacterial type	- none -
CDS	Streptococcus	328802	330181	2	+	1380	Beta-glucosidase (EC 3.2.1.21)	Fructooligosaccharides(FOS) and Raffinose Utilization; <br>Beta-Glucoside Metabolism
CDS	Streptococcus	330373	332181	1	+	1809	Glucosamine--fructose-6-phosphate aminotransferase [isomerizing] (EC 2.6.1.16)	UDP-N-acetylmuramate from Fructose-6-phosphate Biosynthesis; <br>COG2509; <br>Sialic Acid Metabolism
CDS	Streptococcus	332501	332385	-2	-	117	hypothetical protein	- none -
CDS	Streptococcus	332626	334395	1	+	1770	PTS system, mannitol-specific IIB component (EC 2.7.1.69) / PTS system, mannitol-specific IIC component (EC 2.7.1.69)	Mannitol Utilization; <br>Mannitol Utilization
CDS	Streptococcus	334419	336374	3	+	1956	Mannitol operon activator, BglG family	Mannitol Utilization
CDS	Streptococcus	336376	336813	1	+	438	PTS system, mannitol-specific IIA component (EC 2.7.1.69)	Mannitol Utilization
CDS	Streptococcus	336875	338011	2	+	1137	Mannitol-1-phosphate 5-dehydrogenase (EC 1.1.1.17)	Mannitol Utilization
CDS	Streptococcus	338155	338030	-1	-	126	N-ethylammeline chlorohydrolase	- none -
CDS	Streptococcus	338211	339260	3	+	1050	oxidoreductase	- none -
CDS	Streptococcus	339485	339360	-2	-	126	hypothetical protein	- none -
CDS	Streptococcus	339479	340486	2	+	1008	FIG01117915: hypothetical protein	- none -
CDS	Streptococcus	340496	340699	2	+	204	hypothetical protein	- none -
CDS	Streptococcus	340702	341700	1	+	999	FIG01118726: hypothetical protein	- none -
CDS	Streptococcus	341712	342590	3	+	879	FIG01116301: hypothetical protein	- none -
CDS	Streptococcus	342690	342568	-3	-	123	N-ethylammeline chlorohydrolase	- none -
CDS	Streptococcus	342768	343460	3	+	693	FIG01115926: hypothetical protein	- none -
CDS	Streptococcus	343464	344186	3	+	723	FIG01116644: hypothetical protein	- none -
CDS	Streptococcus	344196	344960	3	+	765	putative amino acid ABC transporter, ATP-binding protein	- none -
CDS	Streptococcus	348896	345036	-2	-	3861	Pullulanase (EC 3.2.1.41)	Maltose and Maltodextrin Utilization
CDS	Streptococcus	349477	351474	1	+	1998	Thiol-activated cytolysin	Listeria Pathogenicity Island LIPI-1 extended
CDS	Streptococcus	352176	352589	3	+	414	SSU ribosomal protein S12p (S23e)	Ribosome SSU bacterial
CDS	Streptococcus	352609	353079	1	+	471	SSU ribosomal protein S7p (S5e)	Ribosome SSU bacterial
CDS	Streptococcus	353358	355439	3	+	2082	Translation elongation factor G	Universal GTPases; <br>Tetracycline resistance, ribosome protection type; <br>Translation elongation factor G family; <br>Translation elongation factors bacterial
CDS	Streptococcus	355543	359934	1	+	4392	DNA polymerase III alpha subunit (EC 2.7.7.7)	DNA-replication
CDS	Streptococcus	360061	360234	1	+	174	hypothetical protein	- none -
CDS	Streptococcus	360386	360649	2	+	264	hypothetical protein	- none -
CDS	Streptococcus	360639	360815	3	+	177	FIG01114212: hypothetical protein	- none -
CDS	Streptococcus	360837	362078	3	+	1242	Aminopeptidase S (Leu, Val, Phe, Tyr preference) (EC 3.4.11.24)	Aminopeptidases (EC 3.4.11.-)
CDS	Streptococcus	362088	362318	3	+	231	membrane protein	- none -
CDS	Streptococcus	362339	362542	2	+	204	N-ethylammeline chlorohydrolase	- none -
CDS	Streptococcus	362631	363353	3	+	723	Ribosomal small subunit pseudouridine synthase A (EC 4.2.1.70)	- none -
CDS	Streptococcus	363465	364799	3	+	1335	Aminopeptidase C (EC 3.4.22.40)	Protein degradation
CDS	Streptococcus	365872	364961	-1	-	912	PTS system, mannose-specific IID component (EC 2.7.1.69)	Mannose Metabolism; <br>Sialic Acid Metabolism
CDS	Streptococcus	366699	365896	-3	-	804	PTS system, mannose-specific IIC component (EC 2.7.1.69)	Mannose Metabolism; <br>Sialic Acid Metabolism
CDS	Streptococcus	367716	366727	-3	-	990	PTS system, mannose-specific IIB component (EC 2.7.1.69) / PTS system, mannose-specific IIA component (EC 2.7.1.69)	Mannose Metabolism; <br>Mannose Metabolism; <br>Sialic Acid Metabolism; <br>Sialic Acid Metabolism
CDS	Streptococcus	368971	367952	-1	-	1020	Alcohol dehydrogenase (EC 1.1.1.1)	Fermentations: Lactate; <br>Glycerolipid and Glycerophospholipid Metabolism in Bacteria; <br>Fermentations: Mixed acid
CDS	Streptococcus	369173	369679	2	+	507	hypothetical protein	- none -
CDS	Streptococcus	369711	370220	3	+	510	Transposase	- none -
CDS	Streptococcus	370337	372316	2	+	1980	Oligopeptide ABC transporter, periplasmic oligopeptide-binding protein OppA (TC 3.A.1.5.1)	ABC transporter oligopeptide (TC 3.A.1.5.1)
CDS	Streptococcus	374653	372458	-1	-	2196	Multimodular transpeptidase-transglycosylase (EC 2.4.1.129) (EC 3.4.-.-) / Penicillin-binding protein 1A/1B (PBP1)	Control of cell elongation - division cycle in Bacilli; <br>Peptidoglycan Biosynthesis
CDS	Streptococcus	375246	374650	-3	-	597	Recombination protein RecU	Control of cell elongation - division cycle in Bacilli
CDS	Streptococcus	375313	375840	1	+	528	FIG005686: hypothetical protein	Control of cell elongation - division cycle in Bacilli
CDS	Streptococcus	375910	376251	1	+	342	Cell division protein GpsB, coordinates the switch between cylindrical and septal cell wall synthesis by re-localization of PBP1	Control of cell elongation - division cycle in Bacilli
CDS	Streptococcus	376736	377893	2	+	1158	FIG001721: Predicted N6-adenine-specific DNA methylase	Control of cell elongation - division cycle in Bacilli
CDS	Streptococcus	377906	379312	2	+	1407	Hypothetical protein SPy1643	- none -
CDS	Streptococcus	379388	380812	2	+	1425	6-phosphogluconate dehydrogenase, decarboxylating (EC 1.1.1.44)	Pentose phosphate pathway
CDS	Streptococcus	380824	381513	1	+	690	Response regulator CsrR	- none -
CDS	Streptococcus	381740	382036	2	+	297	Choline binding protein G	- none -
CDS	Streptococcus	382049	383008	2	+	960	Choline binding protein G	- none -
CDS	Streptococcus	383026	384048	1	+	1023	Choline binding protein J	- none -
CDS	Streptococcus	385398	384166	-3	-	1233	Macrolide-efflux protein	- none -
CDS	Streptococcus	385566	385441	-3	-	126	hypothetical protein	- none -
CDS	Streptococcus	387357	386749	-3	-	609	Transposase	- none -
CDS	Streptococcus	387758	387582	-2	-	177	Transposase	- none -
CDS	Streptococcus	387972	387784	-3	-	189	Transposase	- none -
CDS	Streptococcus	389223	388231	-3	-	993	Choline binding protein J	- none -
CDS	Streptococcus	390569	389241	-2	-	1329	Choline binding protein G	- none -
CDS	Streptococcus	391151	390711	-2	-	441	DNA alkylation repair enzyme	- none -
CDS	Streptococcus	392006	391374	-2	-	633	Two component transcriptional regulator VraR	VraSR Two-Component Regulatory System
CDS	Streptococcus	393015	392020	-3	-	996	Sensor histidine kinase VraS	VraSR Two-Component Regulatory System
CDS	Streptococcus	393710	393012	-2	-	699	Transporter associated with VraSR	VraSR Two-Component Regulatory System
CDS	Streptococcus	394797	393787	-3	-	1011	Isopentenyl-diphosphate delta-isomerase, FMN-dependent (EC 5.3.3.2)	Isoprenoid Biosynthesis; <br>Isoprenoid Biosynthesis: Interconversions
CDS	Streptococcus	395788	394781	-1	-	1008	Phosphomevalonate kinase (EC 2.7.4.2)	Isoprenoid Biosynthesis; <br>Mevalonate Branch of Isoprenoid Biosynthesis
CDS	Streptococcus	396728	395775	-2	-	954	Diphosphomevalonate decarboxylase (EC 4.1.1.33)	Isoprenoid Biosynthesis; <br>Mevalonate Branch of Isoprenoid Biosynthesis
CDS	Streptococcus	397588	396710	-1	-	879	Mevalonate kinase (EC 2.7.1.36)	Isoprenoid Biosynthesis; <br>Mevalonate Branch of Isoprenoid Biosynthesis
CDS	Streptococcus	397822	397709	-1	-	114	Choline binding protein J	- none -
CDS	Streptococcus	398443	398318	-1	-	126	hypothetical protein	- none -
CDS	Streptococcus	398585	398845	2	+	261	IS1239, transposase, IS30 family	- none -
CDS	Streptococcus	398998	399948	1	+	951	rRNA small subunit methyltransferase H	Bacterial Cell Division; <br>16S rRNA modification within P site of ribosome
CDS	Streptococcus	399960	400277	3	+	318	Cell division protein FtsL	Bacterial Cytoskeleton; <br>Bacterial Cell Division; <br>16S rRNA modification within P site of ribosome
CDS	Streptococcus	400281	402533	3	+	2253	Cell division protein FtsI [Peptidoglycan synthetase] (EC 2.4.1.129)	Bacterial Cytoskeleton; <br>Bacterial Cell Division; <br>16S rRNA modification within P site of ribosome; <br>Peptidoglycan Biosynthesis
CDS	Streptococcus	402535	403515	1	+	981	Phospho-N-acetylmuramoyl-pentapeptide-transferase (EC 2.7.8.13)	Peptidoglycan Biosynthesis
CDS	Streptococcus	403652	403858	2	+	207	N-ethylammeline chlorohydrolase	- none -
CDS	Streptococcus	404115	406220	3	+	2106	putative ATP-dependent Clp proteinase (ATP-binding subunit)	- none -
CDS	Streptococcus	406996	406514	-1	-	483	S-ribosylhomocysteine lyase (EC 4.4.1.21) / Autoinducer-2 production protein LuxS	Methionine Biosynthesis; <br>Methionine Degradation
CDS	Streptococcus	408575	407091	-2	-	1485	ATP-dependent Zn protease	- none -
CDS	Streptococcus	408728	410335	2	+	1608	Glucan 1,6-alpha-glucosidase (EC 3.2.1.70)	Fructooligosaccharides(FOS) and Raffinose Utilization
CDS	Streptococcus	410531	410884	2	+	354	Oligopeptide ABC transporter, periplasmic oligopeptide-binding protein OppA (TC 3.A.1.5.1)	ABC transporter oligopeptide (TC 3.A.1.5.1)
CDS	Streptococcus	410902	412488	1	+	1587	Oligopeptide ABC transporter, periplasmic oligopeptide-binding protein OppA (TC 3.A.1.5.1)	ABC transporter oligopeptide (TC 3.A.1.5.1)
CDS	Streptococcus	412777	413877	1	+	1101	UDP-galactopyranose mutase (EC 5.4.99.9)	- none -
CDS	Streptococcus	413962	414363	1	+	402	hypothetical protein	- none -
CDS	Streptococcus	414405	414998	3	+	594	Transposase	- none -
CDS	Streptococcus	415990	415178	-1	-	813	hypothetical protein	- none -
CDS	Streptococcus	416180	417598	2	+	1419	Guanine-hypoxanthine permease	Purine Utilization
CDS	Streptococcus	417651	418358	3	+	708	Membrane-bound protease, CAAX family	- none -
CDS	Streptococcus	418453	419433	1	+	981	Dihydropteroate synthase (EC 2.5.1.15)	Folate Biosynthesis
CDS	Streptococcus	419435	420757	2	+	1323	Dihydrofolate synthase (EC 6.3.2.12) / Folylpolyglutamate synthase (EC 6.3.2.17)	Folate Biosynthesis; <br>Folate Biosynthesis; <br>Colicin V and Bacteriocin Production Cluster; <br>Colicin V and Bacteriocin Production Cluster
CDS	Streptococcus	420732	421292	3	+	561	GTP cyclohydrolase I (EC 3.5.4.16) type 1	Folate Biosynthesis; <br>Queuosine-Archaeosine Biosynthesis
CDS	Streptococcus	421451	422263	2	+	813	Dihydroneopterin aldolase (EC 4.1.2.25) / 2-amino-4-hydroxy-6-hydroxymethyldihydropteridine pyrophosphokinase (EC 2.7.6.3)	Folate Biosynthesis; <br>Folate Biosynthesis
CDS	Streptococcus	422462	422340	-2	-	123	N-ethylammeline chlorohydrolase	- none -
CDS	Streptococcus	422786	422469	-2	-	318	FIG01115390: hypothetical protein	- none -
CDS	Streptococcus	423141	423587	3	+	447	LSU ribosomal protein L13p (L13Ae)	Ribosome LSU bacterial
CDS	Streptococcus	423607	423999	1	+	393	SSU ribosomal protein S9p (S16e)	Ribosome SSU bacterial
CDS	Streptococcus	425323	424106	-1	-	1218	Integrase	- none -
CDS	Streptococcus	425653	425390	-1	-	264	conserved hypothetical protein	- none -
CDS	Streptococcus	426320	425667	-2	-	654	Replication protein repB	- none -
CDS	Streptococcus	427122	426523	-3	-	600	hypothetical protein	- none -
CDS	Streptococcus	428214	427126	-3	-	1089	FtsK/SpoIIIE family	- none -
CDS	Streptococcus	428534	428214	-2	-	321	FIG01115102: hypothetical protein	- none -
CDS	Streptococcus	429210	428692	-3	-	519	hypothetical protein	- none -
CDS	Streptococcus	429549	430439	3	+	891	hypothetical protein	- none -
CDS	Streptococcus	430450	431025	1	+	576	hypothetical protein	- none -
CDS	Streptococcus	431860	433269	1	+	1410	Choline binding protein PcpA	- none -
CDS	Streptococcus	434001	434186	3	+	186	IS1381, transposase OrfB	- none -
CDS	Streptococcus	434462	436441	2	+	1980	Oligopeptide ABC transporter, periplasmic oligopeptide-binding protein OppA (TC 3.A.1.5.1)	ABC transporter oligopeptide (TC 3.A.1.5.1)
CDS	Streptococcus	436508	438004	2	+	1497	Oligopeptide transport system permease protein OppB (TC 3.A.1.5.1)	ABC transporter oligopeptide (TC 3.A.1.5.1)
CDS	Streptococcus	438004	438930	1	+	927	Oligopeptide transport system permease protein OppC (TC 3.A.1.5.1)	ABC transporter oligopeptide (TC 3.A.1.5.1)
CDS	Streptococcus	438939	440006	3	+	1068	Oligopeptide transport ATP-binding protein OppD (TC 3.A.1.5.1)	ABC transporter oligopeptide (TC 3.A.1.5.1)
CDS	Streptococcus	440017	440943	1	+	927	Oligopeptide transport ATP-binding protein OppF (TC 3.A.1.5.1)	ABC transporter oligopeptide (TC 3.A.1.5.1)
CDS	Streptococcus	441110	440982	-2	-	129	FIG01116348: hypothetical protein	- none -
CDS	Streptococcus	441501	442478	3	+	978	ABC transporter substrate-binding protein	- none -
CDS	Streptococcus	442490	443383	2	+	894	ABC transporter permease protein	- none -
CDS	Streptococcus	443396	444199	2	+	804	Methionine ABC transporter ATP-binding protein	Methionine Biosynthesis; <br>Methionine Degradation
CDS	Streptococcus	444942	444232	-3	-	711	Trehalose operon transcriptional repressor	Trehalose Uptake and Utilization
CDS	Streptococcus	445126	447093	1	+	1968	PTS system, trehalose-specific IIB component (EC 2.7.1.69) / PTS system, trehalose-specific IIC component (EC 2.7.1.69) / PTS system, trehalose-specific IIA component (EC 2.7.1.69)	Trehalose Uptake and Utilization; <br>Trehalose Uptake and Utilization; <br>Trehalose Uptake and Utilization
CDS	Streptococcus	447271	448896	1	+	1626	Trehalose-6-phosphate hydrolase (EC 3.2.1.93)	Trehalose Uptake and Utilization
CDS	Streptococcus	449446	450729	1	+	1284	Cell division trigger factor (EC 5.2.1.8)	Bacterial Cell Division
CDS	Streptococcus	453143	450777	-2	-	2367	RecD-like DNA helicase YrrC	DNA repair, bacterial RecBCD pathway; <br>Beta-lactamase cluster in Streptococcus
CDS	Streptococcus	453310	453194	-1	-	117	N-ethylammeline chlorohydrolase	- none -
CDS	Streptococcus	453886	453386	-1	-	501	Signal peptidase I (EC 3.4.21.89)	CBSS-176299.4.peg.1292; <br>Signal peptidase
CDS	Streptococcus	454885	454004	-1	-	882	Ribonuclease HIII (EC 3.1.26.4)	Ribonuclease H
CDS	Streptococcus	454972	455274	1	+	303	FIG01114225: hypothetical protein	- none -
CDS	Streptococcus	455271	455819	3	+	549	Colicin V production protein	Colicin V and Bacteriocin Production Cluster
CDS	Streptococcus	455922	458258	3	+	2337	Recombination inhibitory protein MutS2	DNA repair, bacterial MutL-MutS system
CDS	Streptococcus	459236	458307	-2	-	930	Positive transcriptional regulator, MutR family	- none -
CDS	Streptococcus	459442	460680	1	+	1239	Endo-beta-N-acetylglucosaminidase (EC 3.2.1.96)	- none -
CDS	Streptococcus	460735	461796	1	+	1062	Endo-beta-N-acetylglucosaminidase (EC 3.2.1.96)	- none -
CDS	Streptococcus	461858	463417	2	+	1560	FIG01116840: hypothetical protein	- none -
CDS	Streptococcus	463796	465118	2	+	1323	Sodium/glycine symporter GlyP	- none -
CDS	Streptococcus	465440	465988	2	+	549	Macrophage infectivity potentiator protein	- none -
CDS	Streptococcus	466099	466998	1	+	900	Exfoliative toxin A	- none -
CDS	Streptococcus	468297	467023	-3	-	1275	Seryl-tRNA synthetase (EC 6.1.1.11)	Glycine and Serine Utilization; <br>tRNA aminoacylation, Ser
CDS	Streptococcus	468882	468511	-3	-	372	Putative regulator of the mannose operon, ManO	Mannose Metabolism
CDS	Streptococcus	470249	468885	-2	-	1365	Aspartokinase (EC 2.7.2.4)	Lysine Biosynthesis DAP Pathway; <br>Lysine Biosynthesis DAP Pathway, GJO scratch; <br>Threonine and Homoserine Biosynthesis
CDS	Streptococcus	470574	471359	3	+	786	Trans-2,cis-3-Decenoyl-ACP isomerase	Fatty Acid Biosynthesis FASII
CDS	Streptococcus	471453	471887	3	+	435	Transcriptional regulator of fatty acid biosynthesis FabT	Fatty Acid Biosynthesis FASII
CDS	Streptococcus	471887	472861	2	+	975	3-oxoacyl-[acyl-carrier-protein] synthase, KASIII (EC 2.3.1.41)	Fatty Acid Biosynthesis FASII; <br>COG1399
CDS	Streptococcus	472920	473144	3	+	225	Acyl carrier protein	Fatty Acid Biosynthesis FASII; <br>COG1399; <br>Glycerolipid and Glycerophospholipid Metabolism in Bacteria
CDS	Streptococcus	473367	474341	3	+	975	Enoyl-[acyl-carrier-protein] reductase [FMN] (EC 1.3.1.9)	Fatty Acid Biosynthesis FASII
CDS	Streptococcus	474334	475254	1	+	921	Malonyl CoA-acyl carrier protein transacylase (EC 2.3.1.39)	Fatty Acid Biosynthesis FASII; <br>COG1399
CDS	Streptococcus	475288	476019	1	+	732	3-oxoacyl-[acyl-carrier protein] reductase (EC 1.1.1.100)	Fatty Acid Biosynthesis FASII; <br>COG1399
CDS	Streptococcus	476041	477276	1	+	1236	3-oxoacyl-[acyl-carrier-protein] synthase, KASII (EC 2.3.1.41)	Fatty Acid Biosynthesis FASII; <br>COG1399
CDS	Streptococcus	477279	477764	3	+	486	Biotin carboxyl carrier protein of acetyl-CoA carboxylase	Fatty Acid Biosynthesis FASII
CDS	Streptococcus	477761	478183	2	+	423	(3R)-hydroxymyristoyl-[acyl carrier protein] dehydratase (EC 4.2.1.-)	Fatty Acid Biosynthesis FASII
CDS	Streptococcus	478195	479562	1	+	1368	Biotin carboxylase of acetyl-CoA carboxylase (EC 6.3.4.14)	Fatty Acid Biosynthesis FASII
CDS	Streptococcus	479599	480465	1	+	867	Acetyl-coenzyme A carboxyl transferase beta chain (EC 6.4.1.2)	Fatty Acid Biosynthesis FASII; <br>Colicin V and Bacteriocin Production Cluster
CDS	Streptococcus	480462	481229	3	+	768	Acetyl-coenzyme A carboxyl transferase alpha chain (EC 6.4.1.2)	Fatty Acid Biosynthesis FASII
CDS	Streptococcus	481768	481343	-1	-	426	Transcription termination protein NusB	Transcription factors bacterial
CDS	Streptococcus	482150	481761	-2	-	390	Alkaline shock protein	- none -
CDS	Streptococcus	482732	482172	-2	-	561	Translation elongation factor P ## Lactobacillus-Lactococcus type	Translation elongation factors bacterial
CDS	Streptococcus	484305	482863	-3	-	1443	Aspartyl-tRNA(Asn) amidotransferase subunit B (EC 6.3.5.6) @ Glutamyl-tRNA(Gln) amidotransferase subunit B (EC 6.3.5.7)	At3g21300; <br>At3g21300; <br>tRNA aminoacylation, Glu and Gln; <br>tRNA aminoacylation, Asp and Asn
CDS	Streptococcus	485771	484305	-2	-	1467	Aspartyl-tRNA(Asn) amidotransferase subunit A (EC 6.3.5.6) @ Glutamyl-tRNA(Gln) amidotransferase subunit A (EC 6.3.5.7)	At3g21300; <br>At3g21300; <br>tRNA aminoacylation, Glu and Gln; <br>tRNA aminoacylation, Asp and Asn
CDS	Streptococcus	486073	485771	-1	-	303	Aspartyl-tRNA(Asn) amidotransferase subunit C (EC 6.3.5.6) @ Glutamyl-tRNA(Gln) amidotransferase subunit C (EC 6.3.5.7)	At3g21300; <br>At3g21300; <br>tRNA aminoacylation, Glu and Gln; <br>tRNA aminoacylation, Asp and Asn
CDS	Streptococcus	486286	487830	1	+	1545	Peptide chain release factor 3	Translation termination factors bacterial
CDS	Streptococcus	488666	488782	2	+	117	Putative CDP-glycerol:glycerophosphate glycerophosphotransferase (EC 2.7.8.-)	Teichoic and lipoteichoic acids biosynthesis
CDS	Streptococcus	488893	489069	1	+	177	Putative CDP-glycerol:glycerophosphate glycerophosphotransferase (EC 2.7.8.-)	Teichoic and lipoteichoic acids biosynthesis
CDS	Streptococcus	489236	489066	-2	-	171	Transposase	- none -
CDS	Streptococcus	489565	489753	1	+	189	LSU ribosomal protein L28p	A Gram-positive cluster that relates ribosomal protein L28P to a set of uncharacterized proteins; <br>Ribosome LSU bacterial
CDS	Streptococcus	489908	490273	2	+	366	FIG001802: Putative alkaline-shock protein	A Gram-positive cluster that relates ribosomal protein L28P to a set of uncharacterized proteins
CDS	Streptococcus	490276	491943	1	+	1668	Dihydroxyacetone kinase family protein	A Gram-positive cluster that relates ribosomal protein L28P to a set of uncharacterized proteins; <br>Glycerolipid and Glycerophospholipid Metabolism in Bacteria
CDS	Streptococcus	492149	493849	2	+	1701	Acetolactate synthase large subunit (EC 2.2.1.6)	Branched-Chain Amino Acid Biosynthesis; <br>Acetoin, butanediol metabolism
CDS	Streptococcus	493842	494318	3	+	477	Acetolactate synthase small subunit (EC 2.2.1.6)	Branched-Chain Amino Acid Biosynthesis; <br>Acetoin, butanediol metabolism
CDS	Streptococcus	494384	495406	2	+	1023	Ketol-acid reductoisomerase (EC 1.1.1.86)	Coenzyme A Biosynthesis; <br>Branched-Chain Amino Acid Biosynthesis
CDS	Streptococcus	495491	495847	2	+	357	FIG01115139: hypothetical protein	- none -
CDS	Streptococcus	495898	497148	1	+	1251	Threonine dehydratase (EC 4.3.1.19)	Threonine degradation; <br>Branched-Chain Amino Acid Biosynthesis
CDS	Streptococcus	497979	498194	3	+	216	FIG01114309: hypothetical protein	- none -
CDS	Streptococcus	499043	498303	-2	-	741	Amino acid transport ATP-binding protein	- none -
CDS	Streptococcus	500608	499043	-1	-	1566	Amino acid ABC transporter, glutamine-binding protein/permease protein	- none -
CDS	Streptococcus	500746	502635	1	+	1890	FIG01114729: hypothetical protein	- none -
CDS	Streptococcus	502695	503540	3	+	846	Undecaprenyl-diphosphatase (EC 3.6.1.27)	Teichoic and lipoteichoic acids biosynthesis
CDS	Streptococcus	503533	503661	1	+	129	undecaprenyl pyrophosphate phosphatase	- none -
CDS	Streptococcus	504748	503687	-1	-	1062	DNA polymerase IV (EC 2.7.7.7)	DNA repair, bacterial
CDS	Streptococcus	504987	507311	3	+	2325	Pyruvate formate-lyase (EC 2.3.1.54)	Beta-lactamase cluster in Streptococcus; <br>Fermentations: Mixed acid
CDS	Streptococcus	509478	507751	-3	-	1728	Transposase	- none -
CDS	Streptococcus	510620	509760	-2	-	861	Potassium uptake protein TrkH	Potassium homeostasis
CDS	Streptococcus	510956	510735	-2	-	222	Potassium uptake protein TrkH	Potassium homeostasis
CDS	Streptococcus	512321	510972	-2	-	1350	Trk system potassium uptake protein TrkA	Potassium homeostasis
CDS	Streptococcus	512509	513357	1	+	849	FIG01114521: hypothetical protein	- none -
CDS	Streptococcus	513373	513918	1	+	546	Substrate-specific component MtsA of methionine-regulated ECF transporter	Methionine Biosynthesis; <br>ECF class transporters
CDS	Streptococcus	514255	514085	-1	-	171	N-ethylammeline chlorohydrolase	- none -
CDS	Streptococcus	514202	515884	2	+	1683	Duplicated ATPase component MtsB of energizing module of methionine-regulated ECF transporter	Methionine Biosynthesis; <br>ECF class transporters
CDS	Streptococcus	515869	516699	1	+	831	Transmembrane component MtsC of energizing module of methionine-regulated ECF transporter	Methionine Biosynthesis; <br>ECF class transporters
CDS	Streptococcus	516892	517395	1	+	504	tRNA (cytosine34-2&#39;-O-)-methyltransferase (EC 2.1.1.-)	Glutaredoxins; <br>tRNAmodification position 34; <br>RNA methylation
CDS	Streptococcus	517831	518394	1	+	564	Substrate-specific component RibU of riboflavin ECF transporter	Riboflavin, FMN and FAD metabolism in plants; <br>Riboflavin, FMN and FAD metabolism; <br>ECF class transporters
CDS	Streptococcus	518384	519034	2	+	651	Membrane-associated phospholipid phosphatase	- none -
CDS	Streptococcus	519146	520018	2	+	873	transcriptional regulator PlcR, putative	- none -
CDS	Streptococcus	520218	521438	3	+	1221	Macrolide-efflux protein	- none -
CDS	Streptococcus	521468	521593	2	+	126	Membrane-associated phospholipid phosphatase	- none -
CDS	Streptococcus	522198	523346	3	+	1149	hypothetical protein	- none -
CDS	Streptococcus	523637	524173	2	+	537	IS1381, transposase OrfB	- none -
CDS	Streptococcus	524517	524828	3	+	312	FIG01113947: hypothetical protein	- none -
CDS	Streptococcus	524847	524966	3	+	120	hypothetical protein	- none -
CDS	Streptococcus	525094	525678	1	+	585	DNA-directed RNA polymerase delta subunit (EC 2.7.7.6)	RNA polymerase bacterial
CDS	Streptococcus	525814	525939	1	+	126	N-ethylammeline chlorohydrolase	- none -
CDS	Streptococcus	526068	527675	3	+	1608	CTP synthase (EC 6.3.4.2)	pyrimidine conversions
CDS	Streptococcus	529865	528234	-2	-	1632	Sodium-dependent phosphate transporter	Phosphate metabolism; <br>NhaA, NhaD and Sodium-dependent phosphate transporters
CDS	Streptococcus	530241	535184	3	+	4944	Endo-beta-N-acetylglucosaminidase (EC 3.2.1.96)	- none -
CDS	Streptococcus	535274	536470	2	+	1197	Phosphoglycerate kinase (EC 2.7.2.3)	Glycolysis and Gluconeogenesis
CDS	Streptococcus	536762	536649	-2	-	114	N-ethylammeline chlorohydrolase	- none -
CDS	Streptococcus	536671	536808	1	+	138	NanA gene	- none -
CDS	Streptococcus	536944	537471	1	+	528	FIG01114549: hypothetical protein	- none -
CDS	Streptococcus	537548	537904	2	+	357	Transcriptional regulator, repressor of the glutamine synthetase, MerR family	- none -
CDS	Streptococcus	537941	539287	2	+	1347	Glutamine synthetase type I (EC 6.3.1.2)	Glutamine, Glutamate, Aspartate and Asparagine Biosynthesis; <br>Glutamine synthetases; <br>Peptidoglycan Biosynthesis
CDS	Streptococcus	539760	539897	3	+	138	FIG01114476: hypothetical protein	- none -
CDS	Streptococcus	540260	540823	2	+	564	Type I restriction-modification system, specificity subunit S (EC 3.1.21.3)	Restriction-Modification System; <br>Type I Restriction-Modification
CDS	Streptococcus	541009	540887	-1	-	123	N-ethylammeline chlorohydrolase	- none -
CDS	Streptococcus	541040	541273	2	+	234	conserved domain protein	- none -
CDS	Streptococcus	541273	542607	1	+	1335	FIG01115819: hypothetical protein	- none -
CDS	Streptococcus	542618	542872	2	+	255	FIG01114790: hypothetical protein	- none -
CDS	Streptococcus	542968	543363	1	+	396	FIG01114159: hypothetical protein	- none -
CDS	Streptococcus	543646	544158	1	+	513	Conserved domain protein	- none -
CDS	Streptococcus	544210	544770	1	+	561	Acetyltransferase (EC 2.3.1.-)	- none -
CDS	Streptococcus	544770	545348	3	+	579	FIG01114110: hypothetical protein	- none -
CDS	Streptococcus	545645	545842	2	+	198	hypothetical protein	- none -
CDS	Streptococcus	545873	546028	2	+	156	hypothetical protein	- none -
CDS	Streptococcus	546025	547266	1	+	1242	FIG01119760: hypothetical protein	- none -
CDS	Streptococcus	547565	548806	2	+	1242	hypothetical protein	- none -
CDS	Streptococcus	548838	549839	3	+	1002	Putative DNA-binding protein in cluster with Type I restriction-modification system	Restriction-Modification System
CDS	Streptococcus	549966	552617	3	+	2652	Valyl-tRNA synthetase (EC 6.1.1.9)	tRNA aminoacylation, Val
CDS	Streptococcus	552724	554067	1	+	1344	ABC transporter ATP-binding protein	- none -
CDS	Streptococcus	554057	554623	2	+	567	hypothetical protein	- none -
CDS	Streptococcus	554780	554896	2	+	117	hypothetical protein	- none -
CDS	Streptococcus	554980	555783	1	+	804	cell filamentation protein Fic-related protein	- none -
CDS	Streptococcus	556055	558838	2	+	2784	DNA/RNA HELICASE (DEAD/DEAH BOX FAMILY)	- none -
CDS	Streptococcus	559138	559977	1	+	840	Beta-glucoside bgl operon antiterminator, BglG family	Beta-Glucoside Metabolism
CDS	Streptococcus	559995	561833	3	+	1839	PTS system, beta-glucoside-specific IIB component (EC 2.7.1.69) / PTS system, beta-glucoside-specific IIC component (EC 2.7.1.69) / PTS system, beta-glucoside-specific IIA component (EC 2.7.1.69)	Beta-Glucoside Metabolism; <br>Beta-Glucoside Metabolism; <br>Beta-Glucoside Metabolism
CDS	Streptococcus	561846	563261	3	+	1416	6-phospho-beta-glucosidase (EC 3.2.1.86)	Beta-Glucoside Metabolism
CDS	Streptococcus	563811	564899	3	+	1089	Phenylalanyl-tRNA synthetase alpha chain (EC 6.1.1.20)	tRNA aminoacylation, Phe
CDS	Streptococcus	564899	565408	2	+	510	acetyltransferase, GNAT family	- none -
CDS	Streptococcus	565485	567890	3	+	2406	Phenylalanyl-tRNA synthetase beta chain (EC 6.1.1.20)	tRNA aminoacylation, Phe
CDS	Streptococcus	568959	567958	-3	-	1002	putative integral membrane protein (possible nuclease activity)	- none -
CDS	Streptococcus	569377	569610	1	+	234	IS1239, transposase, IS30 family	- none -
CDS	Streptococcus	569663	569956	2	+	294	transcription regulator, probable	- none -
CDS	Streptococcus	569977	570093	1	+	117	N-ethylammeline chlorohydrolase	- none -
CDS	Streptococcus	570372	572621	3	+	2250	5-methyltetrahydropteroyltriglutamate--homocysteine methyltransferase (EC 2.1.1.14)	Methionine Biosynthesis
CDS	Streptococcus	572685	573551	3	+	867	5,10-methylenetetrahydrofolate reductase (EC 1.5.1.20)	One-carbon metabolism by tetrahydropterines; <br>Serine-glyoxylate cycle; <br>Methionine Biosynthesis
CDS	Streptococcus	574392	576605	3	+	2214	Polyribonucleotide nucleotidyltransferase (EC 2.7.7.8)	- none -
CDS	Streptococcus	576621	577238	3	+	618	Serine acetyltransferase (EC 2.3.1.30)	Methionine Biosynthesis; <br>Conserved gene cluster possibly involved in RNA metabolism; <br>Cysteine Biosynthesis
CDS	Streptococcus	577250	578134	2	+	885	Acetyltransferase, GNAT family	- none -
CDS	Streptococcus	578181	579560	3	+	1380	Cysteinyl-tRNA synthetase (EC 6.1.1.16)	tRNA aminoacylation, Cys; <br>Conserved gene cluster possibly involved in RNA metabolism
CDS	Streptococcus	579553	579939	1	+	387	COG1939: Ribonuclease III family protein	Conserved gene cluster possibly involved in RNA metabolism
CDS	Streptococcus	579943	580827	1	+	885	Leucine rich protein	- none -
CDS	Streptococcus	581088	580882	-3	-	207	hypothetical protein	- none -
CDS	Streptococcus	581090	581647	2	+	558	hypothetical protein	- none -
CDS	Streptococcus	581853	581972	3	+	120	IS66 family element, Orf1	- none -
CDS	Streptococcus	581984	582334	2	+	351	Degenerate transposase	- none -
CDS	Streptococcus	582637	583914	1	+	1278	ABC transporter membrane-spanning permease, Pep export, Vex1	Streptococcus pneumoniae Vancomycin Tolerance Locus
CDS	Streptococcus	584041	584688	1	+	648	ABC transporter, ATP-binding protein Vex2	Streptococcus pneumoniae Vancomycin Tolerance Locus
CDS	Streptococcus	584744	586123	2	+	1380	ABC transporter membrane-spanning permease, Pep export, Vex3	Streptococcus pneumoniae Vancomycin Tolerance Locus
CDS	Streptococcus	586421	587377	2	+	957	AGR138Wp	- none -
CDS	Streptococcus	587470	588102	1	+	633	Surface protein PspC	- none -
CDS	Streptococcus	588251	588826	2	+	576	hypothetical protein	- none -
CDS	Streptococcus	589182	589838	3	+	657	Two-component response regulator VncR	Streptococcus pneumoniae Vancomycin Tolerance Locus
CDS	Streptococcus	589835	591163	2	+	1329	Sensor histidine kinase VncS	Streptococcus pneumoniae Vancomycin Tolerance Locus
CDS	Streptococcus	591304	592185	1	+	882	Fructose-bisphosphate aldolase class II (EC 4.1.2.13)	Glycolysis and Gluconeogenesis
CDS	Streptococcus	593696	592506	-2	-	1191	Oxidoreductase (EC 1.1.1.-)	- none -
CDS	Streptococcus	593912	594076	2	+	165	N-ethylammeline chlorohydrolase	- none -
CDS	Streptococcus	594696	594037	-3	-	660	Glutamate transport membrane-spanning protein	- none -
CDS	Streptococcus	595563	594706	-3	-	858	Glutamate transport ATP-binding protein	- none -
CDS	Streptococcus	595740	597962	3	+	2223	Single-stranded-DNA-specific exonuclease RecJ (EC 3.1.-.-)	DNA repair, bacterial RecFOR pathway; <br>DNA-replication; <br>DNA Repair Base Excision
CDS	Streptococcus	598136	599797	2	+	1662	Zn-dependent hydrolase, RNA-metabolising, CPSF 100 kDa analog	- none -
CDS	Streptococcus	599866	600645	1	+	780	Tributyrin esterase	- none -
CDS	Streptococcus	600776	601996	2	+	1221	tRNA-dependent lipid II--L-alanine ligase	tRNA-dependent amino acid transfers
CDS	Streptococcus	602001	603233	3	+	1233	tRNA-dependent lipid II-Ala--L-alanine ligase	tRNA-dependent amino acid transfers
CDS	Streptococcus	603609	604013	3	+	405	putative Zn-dependent protease	- none -
CDS	Streptococcus	604052	605896	2	+	1845	Excinuclease ABC subunit C	DNA repair, UvrABC system
CDS	Streptococcus	605886	606719	3	+	834	Diadenosine tetraphosphatase and related serine/threonine protein phosphatases	- none -
CDS	Streptococcus	607585	606785	-1	-	801	Cysteine ABC transporter, substrate-binding protein	- none -
CDS	Streptococcus	607638	607769	3	+	132	FIG01114024: hypothetical protein	- none -
CDS	Streptococcus	607756	608361	1	+	606	Oxygen-insensitive NAD(P)H nitroreductase (EC 1.-.-.-) / Dihydropteridine reductase (EC 1.5.1.34)	- none -
CDS	Streptococcus	608374	609774	1	+	1401	Xaa-His dipeptidase (EC 3.4.13.3)	- none -
CDS	Streptococcus	609828	610406	3	+	579	Hypothetical protein VC0266 (sugar utilization related?)	VC0266
CDS	Streptococcus	610410	610544	3	+	135	N-ethylammeline chlorohydrolase	- none -
CDS	Streptococcus	610657	610944	1	+	288	Rhodanese-like domain protein	Glutaredoxins
CDS	Streptococcus	611116	612441	1	+	1326	Branched-chain amino acid transport system carrier protein	- none -
CDS	Streptococcus	612539	613576	2	+	1038	Deblocking aminopeptidase (EC 3.4.11.-)	Protein degradation
CDS	Streptococcus	613578	614048	3	+	471	Hit Family Protein	- none -
CDS	Streptococcus	614051	614767	2	+	717	D-alanyl-D-alanine carboxypeptidase (EC 3.4.16.4)	Murein Hydrolases; <br>CBSS-84588.1.peg.1247; <br>Peptidoglycan Biosynthesis
CDS	Streptococcus	614890	615315	1	+	426	LSU ribosomal protein L11p (L12e)	LSU ribosomal proteins cluster; <br>Ribosome LSU bacterial
CDS	Streptococcus	615523	616212	1	+	690	LSU ribosomal protein L1p (L10Ae)	LSU ribosomal proteins cluster; <br>Ribosome LSU bacterial
CDS	Streptococcus	616460	616314	-2	-	147	N-ethylammeline chlorohydrolase	- none -
CDS	Streptococcus	617880	618872	3	+	993	Daunorubicin resistance ATP-binding protein drrA	- none -
CDS	Streptococcus	618874	619692	1	+	819	Daunorubicin resistance transmembrane protein	- none -
CDS	Streptococcus	619694	620479	2	+	786	ABC-type multidrug transport system, permease component	- none -
CDS	Streptococcus	620850	622196	3	+	1347	IS1380-Spn1, transposase	- none -
CDS	Streptococcus	622774	629340	1	+	6567	C5a peptidase precursor (EC 3.4.21.-)	- none -
CDS	Streptococcus	629953	629834	-1	-	120	IS66 family element, Orf1	- none -
CDS	Streptococcus	630155	630463	2	+	309	membrane protein	- none -
CDS	Streptococcus	630606	630433	-3	-	174	N-ethylammeline chlorohydrolase	- none -
CDS	Streptococcus	630780	631256	3	+	477	PTS system, galactose-specific IIA component (EC 2.7.1.69)	Lactose and Galactose Uptake and Utilization
CDS	Streptococcus	631295	631600	2	+	306	PTS system, galactose-specific IIB component (EC 2.7.1.69)	Lactose and Galactose Uptake and Utilization
CDS	Streptococcus	631649	633124	2	+	1476	PTS system, galactose-specific IIC component (EC 2.7.1.69)	Lactose and Galactose Uptake and Utilization
CDS	Streptococcus	633225	633482	3	+	258	N-ethylammeline chlorohydrolase	- none -
CDS	Streptococcus	633570	640271	3	+	6702	Beta-galactosidase (EC 3.2.1.23)	Lactose and Galactose Uptake and Utilization; <br>Lactose utilization; <br>Galactosylceramide and Sulfatide metabolism
CDS	Streptococcus	641517	640519	-3	-	999	Transposase	- none -
CDS	Streptococcus	641487	641654	3	+	168	FIG01117592: hypothetical protein	- none -
CDS	Streptococcus	642090	641731	-3	-	360	FIG01114389: hypothetical protein	- none -
CDS	Streptococcus	642182	642691	2	+	510	COG1242: Predicted Fe-S oxidoreductase	An Fe-S oxireductase coupled with a methyltransferase
CDS	Streptococcus	642692	643138	2	+	447	COG1242: Predicted Fe-S oxidoreductase	An Fe-S oxireductase coupled with a methyltransferase
CDS	Streptococcus	643122	643679	3	+	558	SAM-dependent methyltransferase, MraW methylase family (EC 2.1.1.-)	An Fe-S oxireductase coupled with a methyltransferase
CDS	Streptococcus	643672	643926	1	+	255	FIG01114034: hypothetical protein	- none -
CDS	Streptococcus	643938	645992	3	+	2055	Na+/H+ antiporter	ZZ gjo need homes
CDS	Streptococcus	646171	647031	1	+	861	Ribonuclease BN (EC 3.1.-.-)	tRNA processing; <br>CBSS-342610.3.peg.283; <br>LMPTP YfkJ cluster
CDS	Streptococcus	647242	647952	1	+	711	Cytochrome c-type biogenesis protein CcdA homolog, associated with MetSO reductase	Methionine sulfoxide reductases; <br>Peptide methionine sulfoxide reductase
CDS	Streptococcus	647973	648539	3	+	567	Thiol:disulfide oxidoreductase associated with MetSO reductase	Methionine sulfoxide reductases; <br>Peptide methionine sulfoxide reductase
CDS	Streptococcus	648550	649662	1	+	1113	Peptide methionine sulfoxide reductase MsrA (EC 1.8.4.11) / Peptide methionine sulfoxide reductase MsrB (EC 1.8.4.12)	Methionine sulfoxide reductases; <br>Methionine sulfoxide reductases; <br>Peptide methionine sulfoxide reductase; <br>Peptide methionine sulfoxide reductase
CDS	Streptococcus	649802	649659	-2	-	144	hypothetical protein	- none -
CDS	Streptococcus	650000	650737	2	+	738	Two-component response regulator yesN, associated with MetSO reductase	Methionine sulfoxide reductases; <br>Peptide methionine sulfoxide reductase
CDS	Streptococcus	650734	652425	1	+	1692	Two-component sensor kinase yesM (EC 2.7.3.-), associated with MetSO reductase	Methionine sulfoxide reductases; <br>Peptide methionine sulfoxide reductase
CDS	Streptococcus	652540	653103	1	+	564	Hypothetical protein ywlG	- none -
CDS	Streptococcus	653125	660324	1	+	7200	Zinc metalloprotease zmpB precursor (EC 3.4.24.-)	- none -
CDS	Streptococcus	660398	662119	2	+	1722	Para-aminobenzoate synthase, aminase component (EC 2.6.1.85) / Aminodeoxychorismate lyase (EC 4.1.3.38)	Chorismate: Intermediate for synthesis of Tryptophan, PAPA antibiotics, PABA, 3-hydroxyanthranilate and more.; <br>Chorismate: Intermediate for synthesis of Tryptophan, PAPA antibiotics, PABA, 3-hydroxyanthranilate and more.; <br>Folate Biosynthesis; <br>Folate Biosynthesis; <br>COG1399; <br>Tryptophan synthesis; <br>Tryptophan synthesis
CDS	Streptococcus	662120	662737	2	+	618	FIG01114063: hypothetical protein	- none -
CDS	Streptococcus	662787	664010	3	+	1224	Endo-beta-N-acetylglucosaminidase (EC 3.2.1.96)	- none -
CDS	Streptococcus	664115	665074	2	+	960	Glucokinase (EC 2.7.1.2)	Glycolysis and Gluconeogenesis
CDS	Streptococcus	665171	666010	2	+	840	Thymidylate synthase (EC 2.1.1.45)	pyrimidine conversions; <br>Folate Biosynthesis
CDS	Streptococcus	666165	666007	-3	-	159	N-ethylammeline chlorohydrolase	- none -
CDS	Streptococcus	666392	666222	-2	-	171	FIG01115305: hypothetical protein	- none -
CDS	Streptococcus	666513	667397	3	+	885	tRNA delta(2)-isopentenylpyrophosphate transferase (EC 2.5.1.8)	tRNA processing; <br>Iojap
CDS	Streptococcus	667390	668628	1	+	1239	GTP-binding protein HflX	Universal GTPases; <br>Hfl operon
CDS	Streptococcus	668621	669244	2	+	624	Cystathionine beta-lyase (EC 4.4.1.8) (EC 4.4.1.1)	- none -
CDS	Streptococcus	669259	670188	1	+	930	Ribonuclease Z (EC 3.1.26.11)	tRNA processing
CDS	Streptococcus	670209	670964	3	+	756	Short chain dehydrogenase	- none -
CDS	Streptococcus	671944	671018	-1	-	927	Methionine biosynthesis and transport regulator MtaR, LysR family	- none -
CDS	Streptococcus	672038	672259	2	+	222	FIG01114576: hypothetical protein	- none -
CDS	Streptococcus	672259	672639	1	+	381	Rhodanese-like domain protein	Glutaredoxins
CDS	Streptococcus	672726	672959	3	+	234	FIG01114191: hypothetical protein	- none -
CDS	Streptococcus	673727	673002	-2	-	726	Ribosomal small subunit pseudouridine synthase A (EC 4.2.1.70)	- none -
CDS	Streptococcus	673887	675728	3	+	1842	GTP-binding protein TypA/BipA	Universal GTPases
CDS	Streptococcus	675748	676002	1	+	255	FIG01114438: hypothetical protein	- none -
CDS	Streptococcus	676394	676693	2	+	300	FIG01114433: hypothetical protein	- none -
CDS	Streptococcus	676764	678785	3	+	2022	immunity protein, probable	- none -
CDS	Streptococcus	678787	679428	1	+	642	Methionine ABC transporter ATP-binding protein	Methionine Biosynthesis; <br>Methionine Degradation
CDS	Streptococcus	679637	680989	2	+	1353	UDP-N-acetylmuramoylalanine--D-glutamate ligase (EC 6.3.2.9)	COG2302; <br>Peptidoglycan biosynthesis--gjo; <br>Peptidoglycan Biosynthesis
CDS	Streptococcus	680991	682049	3	+	1059	UDP-N-acetylglucosamine--N-acetylmuramyl-(pentapeptide) pyrophosphoryl-undecaprenol N-acetylglucosamine transferase (EC 2.4.1.227)	COG2302; <br>cell division core of larger cluster; <br>Cell Division Cluster; <br>Peptidoglycan Biosynthesis
CDS	Streptococcus	682059	683279	3	+	1221	Cell division protein FtsQ	Bacterial Cytoskeleton; <br>Bacterial Cell Division; <br>COG2302; <br>cell division core of larger cluster; <br>Cell Division Cluster; <br>cell division cluster containing FtsQ
CDS	Streptococcus	683512	684213	1	+	702	Orotidine 5&#39;-phosphate decarboxylase (EC 4.1.1.23)	De Novo Pyrimidine Synthesis
CDS	Streptococcus	684247	684879	1	+	633	Orotate phosphoribosyltransferase (EC 2.4.2.10)	Iojap; <br>De Novo Pyrimidine Synthesis
CDS	Streptococcus	685265	686755	2	+	1491	Lysyl-tRNA synthetase (class II) (EC 6.1.1.6)	tRNA aminoacylation, Lys
CDS	Streptococcus	687317	686823	-2	-	495	IS1167, transposase	- none -
CDS	Streptococcus	687748	690381	1	+	2634	Osmosensitive K+ channel histidine kinase KdpD (EC 2.7.3.-)	Potassium homeostasis
CDS	Streptococcus	690371	691096	2	+	726	DNA-binding response regulator KdpE	- none -
CDS	Streptococcus	691486	693231	1	+	1746	Potassium-transporting ATPase A chain (EC 3.6.3.12) (TC 3.A.3.7.1)	Potassium homeostasis
CDS	Streptococcus	693240	695309	3	+	2070	Potassium-transporting ATPase B chain (EC 3.6.3.12) (TC 3.A.3.7.1)	Potassium homeostasis
CDS	Streptococcus	695515	696051	1	+	537	Potassium-transporting ATPase C chain (EC 3.6.3.12) (TC 3.A.3.7.1)	Potassium homeostasis
CDS	Streptococcus	696788	696904	2	+	117	Transposase, IS630-Spn1 related, Orf2	- none -
CDS	Streptococcus	697200	698336	3	+	1137	Lactate 2-monooxygenase (EC 1.13.12.4)	Pyruvate metabolism II: acetyl-CoA, acetogenesis from pyruvate
CDS	Streptococcus	698791	699459	1	+	669	Thiaminase II (EC 3.5.99.2)	Thiamin biosynthesis
CDS	Streptococcus	699588	700370	3	+	783	Hydroxyethylthiazole kinase (EC 2.7.1.50)	Thiamin biosynthesis
CDS	Streptococcus	700372	701001	1	+	630	Thiamin-phosphate pyrophosphorylase (EC 2.5.1.3)	Thiamin biosynthesis
CDS	Streptococcus	701560	702120	1	+	561	Substrate-specific component YkoE of thiamin-regulated ECF transporter for HydroxyMethylPyrimidine	Thiamin biosynthesis; <br>ECF class transporters
CDS	Streptococcus	702121	703506	1	+	1386	Duplicated ATPase component YkoD of energizing module of thiamin-regulated ECF transporter for HydroxyMethylPyrimidine	ECF class transporters
CDS	Streptococcus	703508	704158	2	+	651	Transmembrane component YkoC of energizing module of thiamin-regulated ECF transporter for HydroxyMethylPyrimidine	Thiamin biosynthesis; <br>ECF class transporters
CDS	Streptococcus	704169	704858	3	+	690	Thiaminase II (EC 3.5.99.2)	Thiamin biosynthesis
CDS	Streptococcus	704864	705388	2	+	525	Substrate-specific component ThiW of predicted thiazole ECF transporter	Thiamin biosynthesis; <br>ECF class transporters
CDS	Streptococcus	705385	706191	1	+	807	Hydroxyethylthiazole kinase (EC 2.7.1.50)	Thiamin biosynthesis
CDS	Streptococcus	706184	706816	2	+	633	Thiamin-phosphate pyrophosphorylase (EC 2.5.1.3)	Thiamin biosynthesis
CDS	Streptococcus	707771	706980	-2	-	792	Phosphomethylpyrimidine kinase (EC 2.7.4.7)	Thiamin biosynthesis
CDS	Streptococcus	708133	708531	1	+	399	Negative transcriptional regulator-copper transport operon	Copper homeostasis
CDS	Streptococcus	708542	708913	2	+	372	Copper-exporting ATPase (EC 3.6.3.4)	- none -
CDS	Streptococcus	708923	711166	2	+	2244	Lead, cadmium, zinc and mercury transporting ATPase (EC 3.6.3.3) (EC 3.6.3.5); Copper-translocating P-type ATPase (EC 3.6.3.4)	Copper homeostasis
CDS	Streptococcus	711372	713147	3	+	1776	Pyruvate oxidase (EC 1.2.3.3)	Pyruvate metabolism II: acetyl-CoA, acetogenesis from pyruvate
CDS	Streptococcus	713258	713605	2	+	348	FIG01114383: hypothetical protein	- none -
CDS	Streptococcus	713843	713724	-2	-	120	Transposase	- none -
CDS	Streptococcus	714509	714003	-2	-	507	hypothetical protein	- none -
CDS	Streptococcus	714574	714870	1	+	297	6-phospho-beta-glucosidase (EC 3.2.1.86)	Beta-Glucoside Metabolism
CDS	Streptococcus	714991	715935	1	+	945	Mannose-6-phosphate isomerase (EC 5.3.1.8)	Mannose Metabolism
CDS	Streptococcus	717316	715976	-1	-	1341	sodium-dependent transporter	- none -
CDS	Streptococcus	717551	718291	2	+	741	Regulator of the multidrug efflux pump pmrA	- none -
CDS	Streptococcus	719509	718334	-1	-	1176	NAD(FAD)-utilizing dehydrogenases	- none -
CDS	Streptococcus	720414	719569	-3	-	846	DegV family protein	- none -
CDS	Streptococcus	720539	721096	2	+	558	Transcriptional regulator, TetR family	- none -
CDS	Streptococcus	721115	721582	2	+	468	dCMP deaminase (EC 3.5.4.12); Late competence protein ComEB	CBSS-1313.3.peg.391; <br>Late competence; <br>At4g10620 At3g57180 At3g47450
CDS	Streptococcus	721650	722300	3	+	651	phosphoribosyltransferase	- none -
CDS	Streptococcus	722474	723064	2	+	591	ATP-dependent Clp protease proteolytic subunit (EC 3.4.21.92)	Proteolysis in bacteria, ATP-dependent; <br>cAMP signaling in bacteria
CDS	Streptococcus	723143	723391	2	+	249	FIG01114398: hypothetical protein	- none -
CDS	Streptococcus	723492	724652	3	+	1161	Branched-chain amino acid ABC transporter, amino acid-binding protein (TC 3.A.1.4.1)	ABC transporter branched-chain amino acid (TC 3.A.1.4.1)
CDS	Streptococcus	724769	725638	2	+	870	High-affinity branched-chain amino acid transport system permease protein LivH (TC 3.A.1.4.1)	ABC transporter branched-chain amino acid (TC 3.A.1.4.1)
CDS	Streptococcus	725642	726592	2	+	951	Branched-chain amino acid transport system permease protein LivM (TC 3.A.1.4.1)	ABC transporter branched-chain amino acid (TC 3.A.1.4.1)
CDS	Streptococcus	726598	727362	1	+	765	Branched-chain amino acid transport ATP-binding protein LivG (TC 3.A.1.4.1)	ABC transporter branched-chain amino acid (TC 3.A.1.4.1)
CDS	Streptococcus	727362	728072	3	+	711	Branched-chain amino acid transport ATP-binding protein LivF (TC 3.A.1.4.1)	ABC transporter branched-chain amino acid (TC 3.A.1.4.1)
CDS	Streptococcus	728325	728981	3	+	657	Acetoin utilization protein AcuB	- none -
CDS	Streptococcus	729202	730191	1	+	990	Peptide chain release factor 2; programmed frameshift-containing	Translation termination factors bacterial; <br>Programmed frameshift; <br>Programmed frameshift
CDS	Streptococcus	730209	730901	3	+	693	Cell division transporter, ATP-binding protein FtsE (TC 3.A.5.1.1)	Bacterial Cell Division
CDS	Streptococcus	730894	731820	1	+	927	Cell division protein FtsX	Bacterial Cell Division
CDS	Streptococcus	732193	734373	1	+	2181	PTS system, maltose and glucose-specific IIC component (EC 2.7.1.69) / PTS system, maltose and glucose-specific IIB component (EC 2.7.1.69) / PTS system, maltose and glucose-specific IIA component (EC 2.7.1.69)	Maltose and Maltodextrin Utilization; <br>Maltose and Maltodextrin Utilization; <br>Maltose and Maltodextrin Utilization
CDS	Streptococcus	734425	735240	1	+	816	Exodeoxyribonuclease III (EC 3.1.11.2)	DNA repair, bacterial
CDS	Streptococcus	735381	736724	3	+	1344	ATP-dependent RNA helicase YqfR	ATP-dependent RNA helicases, bacterial
CDS	Streptococcus	736938	738128	3	+	1191	S-adenosylmethionine synthetase (EC 2.5.1.6)	Methionine Biosynthesis; <br>Methionine Degradation
CDS	Streptococcus	738576	739511	3	+	936	Dihydroorotate dehydrogenase, catalytic subunit (EC 1.3.3.1)	De Novo Pyrimidine Synthesis
CDS	Streptococcus	739545	740582	3	+	1038	DNA polymerase III delta subunit (EC 2.7.7.7)	CBSS-1313.3.peg.391; <br>DNA-replication; <br>At4g10620 At3g57180 At3g47450
CDS	Streptococcus	740658	740864	3	+	207	Chlorohydrolase/deaminase family protein	- none -
CDS	Streptococcus	741044	741649	2	+	606	Manganese superoxide dismutase (EC 1.15.1.1)	Oxidative stress; <br>Protection from Reactive Oxygen Species
CDS	Streptococcus	741806	742336	2	+	531	Hypothetical DUF1027 domain protein	At5g47760
CDS	Streptococcus	742433	743422	2	+	990	Ribosomal RNA large subunit methyltransferase N (EC 2.1.1.-)	At5g47760; <br>RNA methylation
CDS	Streptococcus	743422	743904	1	+	483	VanZF-related protein	- none -
CDS	Streptococcus	743906	745447	2	+	1542	ABC transporter ATP-binding protein	- none -
CDS	Streptococcus	746305	745502	-1	-	804	Peptidyl-prolyl cis-trans isomerase (EC 5.2.1.8)	Queuosine-Archaeosine Biosynthesis
CDS	Streptococcus	746574	746413	-3	-	162	FIG01117765: hypothetical protein	- none -
CDS	Streptococcus	747127	746903	-1	-	225	Transcriptional regulator, Cro/CI family	- none -
CDS	Streptococcus	747708	747130	-3	-	579	membrane protein, putative	- none -
CDS	Streptococcus	748325	748939	2	+	615	Cadmium resistance protein	Cadmium resistance
CDS	Streptococcus	748951	749289	1	+	339	Cadmium efflux system accessory protein	Cadmium resistance
CDS	Streptococcus	749333	749827	2	+	495	FIG01115119: hypothetical protein	- none -
CDS	Streptococcus	750207	750428	3	+	222	N-ethylammeline chlorohydrolase	- none -
CDS	Streptococcus	750711	750511	-3	-	201	FIG01115335: hypothetical protein	- none -
CDS	Streptococcus	750889	751161	1	+	273	SSU ribosomal protein S16p	KH domain RNA binding protein YlqC; <br>Ribosome SSU bacterial
CDS	Streptococcus	751181	751420	2	+	240	KH domain RNA binding protein YlqC	KH domain RNA binding protein YlqC
CDS	Streptococcus	751865	752653	2	+	789	FIG01114072: hypothetical protein	- none -
CDS	Streptococcus	752684	753202	2	+	519	16S rRNA processing protein RimM	KH domain RNA binding protein YlqC; <br>Ribosome biogenesis bacterial
CDS	Streptococcus	753192	753911	3	+	720	tRNA (Guanine37-N1) -methyltransferase (EC 2.1.1.31)	Ribosome biogenesis bacterial; <br>RNA methylation
CDS	Streptococcus	753923	754261	2	+	339	Anaerobic ribonucleoside-triphosphate reductase (EC 1.17.4.2)	- none -
CDS	Streptococcus	754612	754292	-1	-	321	FIG01114497: hypothetical protein	- none -
CDS	Streptococcus	754711	754926	1	+	216	bacterial seryl-tRNA synthetase related	- none -
CDS	Streptococcus	755516	754980	-2	-	537	Substrate-specific component BioY of biotin ECF transporter	Biotin biosynthesis; <br>ECF class transporters
CDS	Streptococcus	755942	756280	2	+	339	FIG01117746: hypothetical protein	- none -
CDS	Streptococcus	756346	758328	1	+	1983	bacteriocin immunity protein	- none -
CDS	Streptococcus	758325	758948	3	+	624	Methionine ABC transporter ATP-binding protein	Methionine Biosynthesis; <br>Methionine Degradation
CDS	Streptococcus	758945	759445	2	+	501	FIG01117445: hypothetical protein	- none -
CDS	Streptococcus	760957	759611	-1	-	1347	Glutathione reductase (EC 1.8.1.7)	Glutathione: Redox cycle
CDS	Streptococcus	761245	762438	1	+	1194	periplasmic component of efflux system	- none -
CDS	Streptococcus	762422	763123	2	+	702	ABC transporter ATP-binding protein	- none -
CDS	Streptococcus	763125	764384	3	+	1260	ABC transporter permease protein	- none -
CDS	Streptococcus	764508	766505	3	+	1998	Methionyl-tRNA synthetase (EC 6.1.1.10)	tRNA aminoacylation, Met
CDS	Streptococcus	766555	766803	1	+	249	N-ethylammeline chlorohydrolase	- none -
CDS	Streptococcus	766925	767245	2	+	321	Transcriptional regulator, PadR family	CBSS-1352.1.peg.856
CDS	Streptococcus	767249	768064	2	+	816	FIG01114550: hypothetical protein	- none -
CDS	Streptococcus	768137	769063	2	+	927	oxidoreductase of aldo/keto reductase family, subgroup 1	- none -
CDS	Streptococcus	769163	769399	2	+	237	hypothetical protein	- none -
CDS	Streptococcus	769392	770090	3	+	699	3-Ketoacyl-ACP reductase	- none -
CDS	Streptococcus	770100	770579	3	+	480	MutT/nudix family protein	- none -
CDS	Streptococcus	770587	771315	1	+	729	Acetyltransferase (EC 2.3.1.-)	- none -
CDS	Streptococcus	771357	772226	3	+	870	PEP-utilizing enzymes family protein	- none -
CDS	Streptococcus	772201	772641	1	+	441	FIG01114540: hypothetical protein	- none -
CDS	Streptococcus	772764	775310	3	+	2547	Lysyl aminopeptidase (EC 3.4.11.15)	- none -
CDS	Streptococcus	775419	776093	3	+	675	Two component system response regulator CiaR	- none -
CDS	Streptococcus	776083	777417	1	+	1335	Two component system sensor histidine kinase CiaH (EC 2.7.3.-)	- none -
CDS	Streptococcus	777874	777587	-1	-	288	FIG01114179: hypothetical protein	- none -
CDS	Streptococcus	778014	778943	3	+	930	PROTEASE (EC 3.4.-.-)	- none -
CDS	Streptococcus	779142	781592	3	+	2451	DinG family ATP-dependent helicase YoaA	DNA repair, bacterial DinG and relatives
CDS	Streptococcus	781629	782852	3	+	1224	Cell division protein FtsW	Bacterial Cytoskeleton; <br>Bacterial Cell Division; <br>cell division cluster containing FtsQ
CDS	Streptococcus	782863	783417	1	+	555	4-methyl-5(b-hydroxyethyl)-thiazole monophosphate biosynthesis protein	- none -
CDS	Streptococcus	783502	784065	1	+	564	hydrolase, haloacid dehalogenase-like family	- none -
CDS	Streptococcus	784080	786026	3	+	1947	DNA gyrase subunit B (EC 5.99.1.3)	DNA replication cluster 1; <br>Resistance to fluoroquinolones; <br>DNA topoisomerases, Type II, ATP-dependent; <br>DNA gyrase subunits; <br>Cell Division Subsystem including YidCD
CDS	Streptococcus	786108	787835	3	+	1728	Septation ring formation regulator EzrA	CBSS-393130.3.peg.794; <br>Control of cell elongation - division cycle in Bacilli
CDS	Streptococcus	788084	788236	2	+	153	Transposase	- none -
CDS	Streptococcus	788706	793499	3	+	4794	Serine endopeptidase ScpC (EC 3.4.21.-)	- none -
CDS	Streptococcus	793782	793970	3	+	189	Transposase, IS630-Spn1 related, Orf2	- none -
CDS	Streptococcus	794456	794157	-2	-	300	hypothetical protein	- none -
CDS	Streptococcus	794524	794670	1	+	147	N-ethylammeline chlorohydrolase	- none -
CDS	Streptococcus	795119	794667	-2	-	453	Mutator mutT protein (7,8-dihydro-8-oxoguanine-triphosphatase) (EC 3.6.1.-)	Nudix proteins (nucleoside triphosphate hydrolases)
CDS	Streptococcus	797506	795248	-1	-	2259	ATP-dependent Clp protease, ATP-binding subunit ClpE	- none -
CDS	Streptococcus	797966	797736	-2	-	231	FIG01114188: hypothetical protein	- none -
CDS	Streptococcus	798157	798840	1	+	684	ABC transporter membrane-spanning permease - glutamine transport	- none -
CDS	Streptococcus	798840	799574	3	+	735	Glutamine transport ATP-binding protein GlnQ (TC 3.A.1.3.2)	- none -
CDS	Streptococcus	799665	800585	3	+	921	Methylenetetrahydrofolate dehydrogenase (NADP+) (EC 1.5.1.5) / Methenyltetrahydrofolate cyclohydrolase (EC 3.5.4.9)	Folate Biosynthesis; <br>Experimental - Histidine Degradation; <br>One-carbon metabolism by tetrahydropterines; <br>One-carbon metabolism by tetrahydropterines; <br>Serine-glyoxylate cycle; <br>Serine-glyoxylate cycle
CDS	Streptococcus	800726	801598	2	+	873	YjeF protein, C-terminal domain	YjeE
CDS	Streptococcus	801880	802563	1	+	684	Ribose 5-phosphate isomerase A (EC 5.3.1.6)	Pentose phosphate pathway; <br>Dihydroxyacetone kinases; <br>Glycolate, glyoxylate interconversions; <br>D-ribose utilization
CDS	Streptococcus	802577	803788	2	+	1212	Phosphopentomutase (EC 5.4.2.7)	Deoxyribose and Deoxynucleoside Catabolism
CDS	Streptococcus	803790	804350	3	+	561	FIG01114713: hypothetical protein	- none -
CDS	Streptococcus	804347	805156	2	+	810	Purine nucleoside phosphorylase (EC 2.4.2.1)	Deoxyribose and Deoxynucleoside Catabolism; <br>pyrimidine conversions; <br>Purine conversions
CDS	Streptococcus	805460	808207	2	+	2748	Fucolectin-related protein	- none -
CDS	Streptococcus	808315	808524	1	+	210	N-ethylammeline chlorohydrolase	- none -
CDS	Streptococcus	809196	809906	3	+	711	Purine nucleoside phosphorylase (EC 2.4.2.1)	Deoxyribose and Deoxynucleoside Catabolism; <br>pyrimidine conversions; <br>Purine conversions
CDS	Streptococcus	810513	810001	-3	-	513	DNA topology modulation protein flar-related protein	- none -
CDS	Streptococcus	810802	810566	-1	-	237	SSU ribosomal protein S20p	CBSS-1313.3.peg.391; <br>Ribosome SSU bacterial; <br>At4g10620 At3g57180 At3g47450
CDS	Streptococcus	811790	810870	-2	-	921	Pantothenate kinase (EC 2.7.1.33)	Coenzyme A Biosynthesis
CDS	Streptococcus	811990	812394	1	+	405	FIG01114945: hypothetical protein	- none -
CDS	Streptococcus	812473	812589	1	+	117	hypothetical protein	- none -
CDS	Streptococcus	812586	813176	3	+	591	Ribosomal RNA small subunit methyltransferase C (EC 2.1.1.52)	RNA methylation
CDS	Streptococcus	813173	814450	2	+	1278	Pyrimidine-nucleoside phosphorylase (EC 2.4.2.2)	Deoxyribose and Deoxynucleoside Catabolism; <br>pyrimidine conversions
CDS	Streptococcus	814470	815132	3	+	663	Deoxyribose-phosphate aldolase (EC 4.1.2.4)	Deoxyribose and Deoxynucleoside Catabolism
CDS	Streptococcus	815119	815508	1	+	390	Cytidine deaminase (EC 3.5.4.5)	pyrimidine conversions; <br>Murein hydrolase regulation and cell death
CDS	Streptococcus	815598	816650	3	+	1053	Nucleoside-binding protein	- none -
CDS	Streptococcus	816794	818329	2	+	1536	Putative deoxyribose-specific ABC transporter, ATP-binding protein	Deoxyribose and Deoxynucleoside Catabolism
CDS	Streptococcus	818322	819380	3	+	1059	Putative deoxyribose-specific ABC transporter, permease protein	Deoxyribose and Deoxynucleoside Catabolism
CDS	Streptococcus	819383	820339	2	+	957	Putative deoxyribose-specific ABC transporter, permease protein	Deoxyribose and Deoxynucleoside Catabolism
CDS	Streptococcus	821018	820377	-2	-	642	Acyl-phosphate:glycerol-3-phosphate O-acyltransferase PlsY	Glycerolipid and Glycerophospholipid Metabolism in Bacteria
CDS	Streptococcus	821154	823097	3	+	1944	Topoisomerase IV subunit B (EC 5.99.1.-)	Resistance to fluoroquinolones; <br>DNA topoisomerases, Type II, ATP-dependent
CDS	Streptococcus	823097	824239	2	+	1143	hypothetical protein	- none -
CDS	Streptococcus	824257	825138	1	+	882	restriction enzyme BcgI alpha chain-like protein( EC:2.1.1.72 )	- none -
CDS	Streptococcus	825156	825782	3	+	627	hypothetical protein	- none -
CDS	Streptococcus	825817	826272	1	+	456	Putative type II restriction enzyme	- none -
CDS	Streptococcus	826422	826763	3	+	342	hypothetical protein	- none -
CDS	Streptococcus	826776	827378	3	+	603	Protein involved in cell division	- none -
CDS	Streptococcus	827443	828303	1	+	861	Aminoglycoside adenylyltransferase	- none -
CDS	Streptococcus	828300	828860	3	+	561	FIG01119336: hypothetical protein	- none -
CDS	Streptococcus	829375	831810	1	+	2436	Topoisomerase IV subunit A (EC 5.99.1.-)	Resistance to fluoroquinolones; <br>DNA topoisomerases, Type II, ATP-dependent
CDS	Streptococcus	831945	832967	3	+	1023	Branched-chain amino acid aminotransferase (EC 2.6.1.42)	Alanine biosynthesis; <br>Leucine Biosynthesis; <br>Branched-Chain Amino Acid Biosynthesis; <br>Pyruvate Alanine Serine Interconversions
CDS	Streptococcus	832990	833727	1	+	738	ABC transporter substrate-binding protein - oligopeptid transport, internal deletion	- none -
CDS	Streptococcus	833792	834481	2	+	690	FIG01116885: hypothetical protein	- none -
CDS	Streptococcus	834478	835401	1	+	924	putative membrane protein	- none -
CDS	Streptococcus	835416	836060	3	+	645	Pyrrolidone-carboxylate peptidase (EC 3.4.19.3)	ZZ gjo need homes
CDS	Streptococcus	836228	836458	2	+	231	FIG01114488: hypothetical protein	- none -
CDS	Streptococcus	836832	838034	3	+	1203	SSU ribosomal protein S1p	Ribosome SSU bacterial; <br>Cell division-ribosomal stress proteins cluster
CDS	Streptococcus	838121	838618	2	+	498	GAF domain-containing proteins	- none -
CDS	Streptococcus	838618	840273	1	+	1656	DNA polymerase III subunits gamma and tau (EC 2.7.7.7)	DNA processing cluster; <br>DNA-replication
CDS	Streptococcus	840373	840495	1	+	123	FIG01116060: hypothetical protein	- none -
CDS	Streptococcus	840645	841415	3	+	771	Iron-sulfur cluster assembly ATPase protein SufC	Fe-S cluster assembly
CDS	Streptococcus	841443	842705	3	+	1263	Iron-sulfur cluster assembly protein SufD	Fe-S cluster assembly
CDS	Streptococcus	842716	843942	1	+	1227	Cysteine desulfurase (EC 2.8.1.7), SufS subfamily	CBSS-393130.3.peg.794; <br>Alanine biosynthesis; <br>Fe-S cluster assembly
CDS	Streptococcus	843929	844369	2	+	441	Putative iron-sulfur cluster assembly scaffold protein for SUF system, SufE2	Fe-S cluster assembly
CDS	Streptococcus	844403	845839	2	+	1437	Iron-sulfur cluster assembly protein SufB	Fe-S cluster assembly
CDS	Streptococcus	847312	846071	-1	-	1242	D-alanyl-D-alanine carboxypeptidase (EC 3.4.16.4)	Murein Hydrolases; <br>CBSS-84588.1.peg.1247; <br>Peptidoglycan Biosynthesis
CDS	Streptococcus	847493	848524	2	+	1032	membrane protein	- none -
CDS	Streptococcus	849849	850589	3	+	741	Transcriptional repressor of the fructose operon, DeoR family	Fructose utilization
CDS	Streptococcus	850586	851497	2	+	912	1-phosphofructokinase (EC 2.7.1.56)	Fructose utilization
CDS	Streptococcus	851494	853452	1	+	1959	PTS system, fructose-specific IIA component (EC 2.7.1.69) / PTS system, fructose-specific IIB component (EC 2.7.1.69) / PTS system, fructose-specific IIC component (EC 2.7.1.69)	Fructose utilization; <br>Fructose utilization; <br>Fructose utilization
CDS	Streptococcus	855866	853545	-2	-	2322	hypothetical protein	- none -
CDS	Streptococcus	856436	858661	2	+	2226	Cell division protein FtsK	Bacterial Cytoskeleton; <br>Bacterial Cell Division
CDS	Streptococcus	859136	858705	-2	-	432	Histone acetyltransferase Gcn5	- none -
CDS	Streptococcus	859275	860417	3	+	1143	Cysteine desulfurase (EC 2.8.1.7)	CBSS-393130.3.peg.794; <br>Alanine biosynthesis; <br>CBSS-84588.1.peg.1247; <br>Fe-S cluster assembly
CDS	Streptococcus	860426	861640	2	+	1215	Thiamine biosynthesis protein thiI	- none -
CDS	Streptococcus	861776	862600	2	+	825	putative alpha-dextrin endo-1, 6-alpha-glucosidase	- none -
CDS	Streptococcus	862619	863359	2	+	741	FIG01117399: hypothetical protein	- none -
CDS	Streptococcus	863372	864538	2	+	1167	Carbamoylphosphate synthase large subunit (split gene in MJ)	- none -
CDS	Streptococcus	864893	866386	2	+	1494	Type I restriction-modification system, DNA-methyltransferase subunit M (EC 2.1.1.72)	Restriction-Modification System; <br>Type I Restriction-Modification
CDS	Streptococcus	866399	866977	2	+	579	Type I restriction-modification system, specificity subunit S (EC 3.1.21.3)	Restriction-Modification System; <br>Type I Restriction-Modification
CDS	Streptococcus	867037	867273	1	+	237	Prevent host death protein, Phd antitoxin	Phd-Doc, YdcE-YdcD toxin-antitoxin (programmed cell death) systems
CDS	Streptococcus	867270	867683	3	+	414	Death on curing protein, Doc toxin	Phd-Doc, YdcE-YdcD toxin-antitoxin (programmed cell death) systems
CDS	Streptococcus	867801	868766	3	+	966	Tyrosine recombinase XerC	- none -
CDS	Streptococcus	868856	872206	2	+	3351	Type I restriction-modification system, restriction subunit R (EC 3.1.21.3)	Restriction-Modification System; <br>Type I Restriction-Modification
CDS	Streptococcus	873210	872740	-3	-	471	Arginine pathway regulatory protein ArgR, repressor of arg regulon	Arginine and Ornithine Degradation
CDS	Streptococcus	875500	873227	-1	-	2274	Xaa-Pro dipeptidyl-peptidase (EC 3.4.14.11)	Beta-lactamase cluster in Streptococcus
CDS	Streptococcus	875846	878947	2	+	3102	DNA polymerase III alpha subunit (EC 2.7.7.7)	DNA-replication
CDS	Streptococcus	879030	880037	3	+	1008	6-phosphofructokinase (EC 2.7.1.11)	Glycolysis and Gluconeogenesis
CDS	Streptococcus	880096	881601	1	+	1506	Pyruvate kinase (EC 2.7.1.40)	Pyruvate metabolism I: anaplerotic reactions, PEP; <br>Glycolysis and Gluconeogenesis; <br>Glycerate metabolism; <br>Fermentations: Mixed acid
CDS	Streptococcus	882219	881692	-3	-	528	IS1167, transposase	- none -
CDS	Streptococcus	882958	882500	-1	-	459	Transposase (orf1)	- none -
CDS	Streptococcus	883265	883008	-2	-	258	N-ethylammeline chlorohydrolase	- none -
CDS	Streptococcus	884085	883891	-3	-	195	Phage CI-like repressor	- none -
CDS	Streptococcus	884758	885630	1	+	873	Membrane associated protein	- none -
CDS	Streptococcus	885643	885822	1	+	180	hypothetical protein	- none -
CDS	Streptococcus	885935	886246	2	+	312	hypothetical protein	- none -
CDS	Streptococcus	886250	886966	2	+	717	FIG01114816: hypothetical protein	- none -
CDS	Streptococcus	887911	887096	-1	-	816	ABC transporter, substrate-binding protein	- none -
CDS	Streptococcus	888813	887908	-3	-	906	possible permease	- none -
CDS	Streptococcus	888945	888814	-3	-	132	FIG01114081: hypothetical protein	- none -
CDS	Streptococcus	889108	889467	1	+	360	spbA protein	- none -
CDS	Streptococcus	889575	890447	3	+	873	Ferrous iron transport periplasmic protein EfeO, contains peptidase-M75 domain and (frequently) cupredoxin-like domain	Ferrous iron transporter EfeUOB, low-pH-induced
CDS	Streptococcus	890453	891667	2	+	1215	Ferrous iron transport peroxidase EfeB	Ferrous iron transporter EfeUOB, low-pH-induced
CDS	Streptococcus	891690	893330	3	+	1641	Ferrous iron transport permease EfeU	Ferrous iron transporter EfeUOB, low-pH-induced
CDS	Streptococcus	893331	894062	3	+	732	Twin-arginine translocation protein TatC	Twin-arginine translocation system; <br>Cluster-based Subsystem Grouping Hypotheticals - perhaps Proteosome Related
CDS	Streptococcus	894046	894216	1	+	171	Twin-arginine translocation protein TatA	Twin-arginine translocation system; <br>Cluster-based Subsystem Grouping Hypotheticals - perhaps Proteosome Related
CDS	Streptococcus	894711	894352	-3	-	360	conserved hypothetical protein	- none -
CDS	Streptococcus	894934	894701	-1	-	234	DNA-damage-inducible protein J	DNA repair, bacterial; <br>Toxin-antitoxin systems (other than RelBE and MazEF)
CDS	Streptococcus	895405	895163	-1	-	243	LSU ribosomal protein L31p	Ribosome LSU bacterial
CDS	Streptococcus	896436	895501	-3	-	936	FIG146085: 3&#39;-to-5&#39; oligoribonuclease A, Bacillus type	CBSS-138119.3.peg.2719; <br>RNA processing and degradation, bacterial
CDS	Streptococcus	896540	896983	2	+	444	Flavodoxin	Flavodoxin
CDS	Streptococcus	897099	897365	3	+	267	Chorismate mutase I (EC 5.4.99.5)	Phenylalanine and Tyrosine Branches from Chorismate; <br>Chorismate Synthesis
CDS	Streptococcus	897362	897736	2	+	375	CrcB protein	- none -
CDS	Streptococcus	897730	898059	1	+	330	CrcB protein	- none -
CDS	Streptococcus	898178	898525	2	+	348	LSU ribosomal protein L19p	Ribosome LSU bacterial
CDS	Streptococcus	898910	899098	2	+	189	hypothetical protein	- none -
CDS	Streptococcus	899156	899533	2	+	378	Phage-related protein	- none -
CDS	Streptococcus	899623	899784	1	+	162	DNA-damage-inducible protein J, putative	- none -
CDS	Streptococcus	899830	900144	1	+	315	hypothetical protein	- none -
CDS	Streptococcus	900626	900853	2	+	228	hypothetical protein	- none -
CDS	Streptococcus	901344	901057	-3	-	288	IS1381, transposase OrfB	- none -
CDS	Streptococcus	901483	901370	-1	-	114	IS1381, transposase OrfA	- none -
CDS	Streptococcus	901758	901555	-3	-	204	IS1381, transposase OrfA	- none -
CDS	Streptococcus	902914	902108	-1	-	807	Phosphatase YidA	- none -
CDS	Streptococcus	904231	902927	-1	-	1305	Deoxyguanosinetriphosphate triphosphohydrolase (EC 3.1.5.1)	- none -
CDS	Streptococcus	904303	904680	1	+	378	FIG01115290: hypothetical protein	- none -
CDS	Streptococcus	904771	905103	1	+	333	Signal recognition particle associated protein	Bacterial signal recognition particle (SRP); <br>Two cell division clusters relating to chromosome partitioning
CDS	Streptococcus	905115	906686	3	+	1572	Signal recognition particle, subunit Ffh SRP54 (TC 3.A.5.1.1)	Universal GTPases; <br>Bacterial signal recognition particle (SRP); <br>Two cell division clusters relating to chromosome partitioning
CDS	Streptococcus	907322	909010	2	+	1689	Type III restriction-modification system methylation subunit (EC 2.1.1.72)	Restriction-Modification System
CDS	Streptococcus	909014	909499	2	+	486	hypothetical protein	- none -
CDS	Streptococcus	909563	912640	2	+	3078	Type III restriction enzyme, res subunit:DEAD/DEAH box helicase, N-terminal	- none -
CDS	Streptococcus	912654	913106	3	+	453	hypothetical protein	- none -
CDS	Streptococcus	913403	913549	2	+	147	hypothetical protein	- none -
CDS	Streptococcus	914316	913927	-3	-	390	Transposase	- none -
CDS	Streptococcus	914854	914348	-1	-	507	hypothetical protein	- none -
CDS	Streptococcus	915398	915243	-2	-	156	hypothetical protein	- none -
CDS	Streptococcus	915961	915428	-1	-	534	Transposase, IS630-Spn1 related, Orf2	- none -
CDS	Streptococcus	916082	915948	-2	-	135	Degenerative transposase	- none -
CDS	Streptococcus	916569	917147	3	+	579	Ethanolamine utilization protein similar to PduL	- none -
CDS	Streptococcus	918135	918416	3	+	282	Daunorubicin resistance ATP-binding protein drrA	- none -
CDS	Streptococcus	918566	918724	2	+	159	hypothetical protein	- none -
CDS	Streptococcus	919050	919163	3	+	114	hypothetical protein	- none -
CDS	Streptococcus	919525	919677	1	+	153	Transposase	- none -
CDS	Streptococcus	919886	920761	2	+	876	Pyridoxine biosynthesis glutamine amidotransferase, synthase subunit (EC 2.4.2.-)	Pyridoxin (Vitamin B6) Biosynthesis
CDS	Streptococcus	920762	921343	2	+	582	Pyridoxine biosynthesis glutamine amidotransferase, glutaminase subunit (EC 2.4.2.-)	Pyridoxin (Vitamin B6) Biosynthesis
CDS	Streptococcus	922230	921583	-3	-	648	Hemolysin III	- none -
CDS	Streptococcus	922673	922227	-2	-	447	FIG01114059: hypothetical protein	- none -
CDS	Streptococcus	922808	923302	2	+	495	Acetyltransferase (EC 2.3.1.-)	- none -
CDS	Streptococcus	923302	923814	1	+	513	Methylated-DNA--protein-cysteine methyltransferase (EC 2.1.1.63)	DNA repair, bacterial
CDS	Streptococcus	923827	924183	1	+	357	Arsenate reductase (EC 1.20.4.1)	Transcription repair cluster; <br>Anaerobic respiratory reductases
CDS	Streptococcus	924341	925141	2	+	801	Cysteine ABC transporter, permease protein	- none -
CDS	Streptococcus	925141	925884	1	+	744	ABC-type multidrug transport system, ATPase component	- none -
CDS	Streptococcus	926058	926186	3	+	129	hypothetical protein	- none -
CDS	Streptococcus	926252	927163	2	+	912	Thioredoxin reductase (EC 1.8.1.9)	pyrimidine conversions; <br>Thioredoxin-disulfide reductase
CDS	Streptococcus	927929	927201	-2	-	729	TrmH family tRNA/rRNA methyltransferase YacO (EC 2.1.1.-)	Conserved gene cluster possibly involved in RNA metabolism
CDS	Streptococcus	928585	927974	-1	-	612	Peptide deformylase (EC 3.5.1.88)	Translation termination factors bacterial
CDS	Streptococcus	928767	928925	3	+	159	Chlorohydrolase/deaminase family protein	- none -
CDS	Streptococcus	928960	930348	1	+	1389	Capsule biosynthesis protein capA	- none -
CDS	Streptococcus	930393	930596	3	+	204	IS1381, transposase OrfA	- none -
CDS	Streptococcus	930574	930780	1	+	207	IS1381, transposase OrfA	- none -
CDS	Streptococcus	930806	931093	2	+	288	IS1381, transposase OrfB	- none -
CDS	Streptococcus	931526	931759	2	+	234	Preprotein translocase subunit SecG (TC 3.A.5.1.1)	CBSS-331978.3.peg.2915; <br>Murein hydrolase regulation and cell death
CDS	Streptococcus	931785	931991	3	+	207	NanA gene	- none -
CDS	Streptococcus	932021	934375	2	+	2355	3&#39;-to-5&#39; exoribonuclease RNase R	RNA processing and degradation, bacterial
CDS	Streptococcus	934338	934805	3	+	468	tmRNA-binding protein SmpB	Translation termination factors bacterial; <br>Heat shock dnaK gene cluster extended
CDS	Streptococcus	934916	935641	2	+	726	Tellurite resistance protein TehB	Tellurite resistance: Chromosomal determinants
CDS	Streptococcus	935754	935638	-3	-	117	hypothetical protein	- none -
CDS	Streptococcus	935753	936706	2	+	954	Competence protein CoiA	Gram Positive Competence
CDS	Streptococcus	936725	938527	2	+	1803	Oligoendopeptidase F	- none -
CDS	Streptococcus	938529	939242	3	+	714	O-methyltransferase family protein [C1]	- none -
CDS	Streptococcus	939309	940247	3	+	939	Putative parvulin type peptidyl-prolyl isomerase, similarity with PrsA foldase	Peptidyl-prolyl cis-trans isomerase
CDS	Streptococcus	940661	940819	2	+	159	N-ethylammeline chlorohydrolase	- none -
CDS	Streptococcus	941719	941099	-1	-	621	Phosphoglycerate mutase family 5	- none -
CDS	Streptococcus	942201	941719	-3	-	483	Transcriptional regulator	- none -
CDS	Streptococcus	943043	942201	-2	-	843	Integral membrane protein	- none -
CDS	Streptococcus	943938	943138	-3	-	801	Phage lysin, glycosyl hydrolase, family 25	- none -
CDS	Streptococcus	944082	945461	3	+	1380	N-acetylglucosamine-1-phosphate uridyltransferase (EC 2.7.7.23) / Glucosamine-1-phosphate N-acetyltransferase (EC 2.3.1.157)	Transcription repair cluster; <br>Transcription repair cluster; <br>UDP-N-acetylmuramate from Fructose-6-phosphate Biosynthesis; <br>UDP-N-acetylmuramate from Fructose-6-phosphate Biosynthesis; <br>Sialic Acid Metabolism; <br>Sialic Acid Metabolism; <br>Peptidoglycan Biosynthesis; <br>Peptidoglycan Biosynthesis; <br>Iojap
CDS	Streptococcus	945471	946016	3	+	546	ADP-ribose pyrophosphatase (EC 3.6.1.13)	Nudix proteins (nucleoside triphosphate hydrolases); <br>NAD experimental; <br>NAD and NADP cofactor biosynthesis global
CDS	Streptococcus	946028	946342	2	+	315	FIG01115375: hypothetical protein	- none -
CDS	Streptococcus	946359	947051	3	+	693	5&#39;-methylthioadenosine nucleosidase (EC 3.2.2.16) / S-adenosylhomocysteine nucleosidase (EC 3.2.2.9)	Polyamine Metabolism; <br>Methionine Biosynthesis; <br>Methionine Degradation
CDS	Streptococcus	947140	947619	1	+	480	Transcriptional regulator OrfX	- none -
CDS	Streptococcus	947717	948307	2	+	591	DNA polymerase III alpha subunit (EC 2.7.7.7); DNA polymerase III epsilon chain (EC 2.7.7.7)	DNA-replication
CDS	Streptococcus	948316	950079	1	+	1764	Glycerophosphoryl diester phosphodiesterase (EC 3.1.4.46)	CBSS-176299.4.peg.1996A; <br>Glycerol and Glycerol-3-phosphate Uptake and Utilization
CDS	Streptococcus	950513	950803	2	+	291	hypothetical protein	- none -
CDS	Streptococcus	950898	953165	3	+	2268	FIG01115323: hypothetical protein	- none -
CDS	Streptococcus	953396	954103	2	+	708	Cytochrome c-type biogenesis protein CcdA (DsbD analog)	Methionine sulfoxide reductases; <br>Biogenesis of c-type cytochromes; <br>Peptide methionine sulfoxide reductase; <br>Periplasmic disulfide interchange
CDS	Streptococcus	954115	954672	1	+	558	Thiol:disulfide oxidoreductase related to ResA	Biogenesis of c-type cytochromes
CDS	Streptococcus	954797	956188	2	+	1392	Cationic amino acid transporter - APC Superfamily	- none -
CDS	Streptococcus	956331	957248	3	+	918	Laminin-binding surface protein	- none -
CDS	Streptococcus	957256	960345	1	+	3090	Streptococcal histidine triad protein	- none -
CDS	Streptococcus	960665	962308	2	+	1644	Streptococcal histidine triad protein	- none -
CDS	Streptococcus	962556	963179	3	+	624	Streptococcal histidine triad protein	- none -
CDS	Streptococcus	964443	963220	-3	-	1224	Tripeptide aminopeptidase (EC 3.4.11.4)	Glutathione: Biosynthesis and gamma-glutamyl cycle
CDS	Streptococcus	964597	965691	1	+	1095	Ferrochelatase, protoheme ferro-lyase (EC 4.99.1.1)	Biogenesis of c-type cytochromes; <br>At4g38090; <br>Heme and Siroheme Biosynthesis
CDS	Streptococcus	966110	965733	-2	-	378	Large-conductance mechanosensitive channel	Potassium homeostasis
CDS	Streptococcus	966623	966192	-2	-	432	GtrA family protein; MesH protein	- none -
CDS	Streptococcus	966746	967255	2	+	510	Substrate-specific component QueT (COG4708) of predicted queuosine-regulated ECF transporter	ECF class transporters; <br>Queuosine-Archaeosine Biosynthesis
CDS	Streptococcus	967770	968846	3	+	1077	Aspartate-semialdehyde dehydrogenase (EC 1.2.1.11)	Lysine Biosynthesis DAP Pathway; <br>Lysine Biosynthesis DAP Pathway, GJO scratch; <br>Threonine and Homoserine Biosynthesis
CDS	Streptococcus	968902	969837	1	+	936	Dihydrodipicolinate synthase (EC 4.2.1.52)	Lysine Biosynthesis DAP Pathway; <br>Lysine Biosynthesis DAP Pathway, GJO scratch
CDS	Streptococcus	971256	969883	-3	-	1374	GTPase and tRNA-U34 5-formylation enzyme TrmE	Universal GTPases; <br>RNA modification and chromosome partitioning cluster; <br>RNA modification cluster; <br>Cell Division Subsystem including YidCD; <br>tRNAmodification position 34
CDS	Streptococcus	971576	971394	-2	-	183	4-oxalocrotonate tautomerase (EC 5.3.2.-); Xylose transport system permease protein xylH	- none -
CDS	Streptococcus	971729	972289	2	+	561	Thymidine kinase (EC 2.7.1.21)	pyrimidine conversions; <br>Folate Biosynthesis
CDS	Streptococcus	972286	973365	1	+	1080	Peptide chain release factor 1	Translation termination factors bacterial; <br>Glutaredoxins
CDS	Streptococcus	973365	974201	3	+	837	Methylase of polypeptide chain release factors	- none -
CDS	Streptococcus	974185	974787	1	+	603	YrdC/Sua5 family protein, required for threonylcarbamoyladenosine (t(6)A) formation in tRNA	- none -
CDS	Streptococcus	974789	975220	2	+	432	Phosphinothricin N-acetyltransferase (EC 2.3.1.-)	- none -
CDS	Streptococcus	975281	976537	2	+	1257	Serine hydroxymethyltransferase (EC 2.1.2.1)	Serine Biosynthesis; <br>Folate Biosynthesis; <br>Glycine and Serine Utilization; <br>Experimental - Histidine Degradation; <br>Serine-glyoxylate cycle; <br>Glycine Biosynthesis
CDS	Streptococcus	976545	977519	3	+	975	Pseudouridylate synthases, 23S RNA-specific	- none -
CDS	Streptococcus	977519	978133	2	+	615	Pneumococcal vaccine antigen A homolog	- none -
CDS	Streptococcus	978207	979181	3	+	975	Extracellular protein	- none -
CDS	Streptococcus	979255	980613	1	+	1359	RNA methyltransferase, TrmA family	At3g21300
CDS	Streptococcus	980880	981074	3	+	195	Transposase	- none -
CDS	Streptococcus	981338	982561	2	+	1224	Cell division protein FtsW	Bacterial Cytoskeleton; <br>Bacterial Cell Division; <br>cell division cluster containing FtsQ
CDS	Streptococcus	982586	985282	2	+	2697	Phosphoenolpyruvate carboxylase (EC 4.1.1.31)	Pyruvate metabolism I: anaplerotic reactions, PEP; <br>Serine-glyoxylate cycle; <br>Fermentations: Mixed acid
CDS	Streptococcus	985646	985792	2	+	147	N-ethylammeline chlorohydrolase	- none -
CDS	Streptococcus	985834	986838	1	+	1005	Predicted ABC transporter for tryptophane, substrate-binding protein TrpX	- none -
CDS	Streptococcus	986907	987773	3	+	867	ABC transporter permease protein	- none -
CDS	Streptococcus	987770	988528	2	+	759	ABC transporter ATP-binding protein	- none -
CDS	Streptococcus	988618	990378	1	+	1761	DNA primase (EC 2.7.7.-)	Macromolecular synthesis operon; <br>DNA-replication; <br>CBSS-349161.4.peg.2417
CDS	Streptococcus	990381	991490	3	+	1110	RNA polymerase sigma factor RpoD	Macromolecular synthesis operon; <br>Transcription initiation, bacterial sigma factors; <br>CBSS-349161.4.peg.2417
CDS	Streptococcus	991504	991833	1	+	330	probably aromatic ring hydroxylating enzyme, evidenced by COGnitor; PaaD-like protein (DUF59) involved in Fe-S cluster assembly	Fe-S cluster assembly
CDS	Streptococcus	991939	992991	1	+	1053	Glycosyltransferase LafB, responsible for the formation of Gal-Glc-DAG	Polyglycerolphosphate lipoteichoic acid biosynthesis
CDS	Streptococcus	993007	994332	1	+	1326	Glycosyltransferase LafA, responsible for the formation of Glc-DAG	Polyglycerolphosphate lipoteichoic acid biosynthesis
CDS	Streptococcus	994347	994538	3	+	192	FIG01114485: hypothetical protein	- none -
CDS	Streptococcus	994597	994731	1	+	135	FIG01113972: hypothetical protein	- none -
CDS	Streptococcus	994795	996105	1	+	1311	COG0536: GTP-binding protein Obg	Universal GTPases; <br>CBSS-176279.3.peg.868; <br>Iojap
CDS	Streptococcus	996115	996273	1	+	159	FIG01114563: hypothetical protein	- none -
CDS	Streptococcus	997246	997076	-1	-	171	N-ethylammeline chlorohydrolase	- none -
CDS	Streptococcus	997381	998640	1	+	1260	UDP-N-acetylglucosamine 1-carboxyvinyltransferase (EC 2.5.1.7)	UDP-N-acetylmuramate from Fructose-6-phosphate Biosynthesis; <br>Peptidoglycan Biosynthesis
CDS	Streptococcus	998680	999207	1	+	528	Ribosomal-protein-S5p-alanine acetyltransferase	Ribosome biogenesis bacterial; <br>Ribosomal protein S5p acylation
CDS	Streptococcus	999200	1000477	2	+	1278	Cytosolic protein containing multiple CBS domains	- none -
CDS	Streptococcus	1000493	1001353	2	+	861	Methionine aminopeptidase (EC 3.4.11.18)	Translation termination factors bacterial; <br>CBSS-312309.3.peg.1965
CDS	Streptococcus	1001871	1004162	3	+	2292	ATP-dependent DNA helicase UvrD/PcrA	DNA repair, bacterial UvrD and related helicases
CDS	Streptococcus	1004205	1004885	3	+	681	DNA repair protein RadC	DNA repair, bacterial
CDS	Streptococcus	1005571	1004882	-1	-	690	Glutamine amidotransferase, class I	- none -
CDS	Streptococcus	1006230	1005589	-3	-	642	Redox-sensitive transcriptional regulator (AT-rich DNA-binding protein)	Oxidative stress
CDS	Streptococcus	1006528	1006313	-1	-	216	FIG01114195: hypothetical protein	- none -
CDS	Streptococcus	1006883	1006536	-2	-	348	FIG01114333: hypothetical protein	- none -
CDS	Streptococcus	1008003	1006888	-3	-	1116	Cysteine desulfurase (EC 2.8.1.7)	CBSS-393130.3.peg.794; <br>Alanine biosynthesis; <br>CBSS-84588.1.peg.1247; <br>Fe-S cluster assembly
CDS	Streptococcus	1008972	1008013	-3	-	960	Ribose-phosphate pyrophosphokinase (EC 2.7.6.1)	Pentose phosphate pathway; <br>Transcription repair cluster; <br>De Novo Purine Biosynthesis
CDS	Streptococcus	1009654	1009085	-1	-	570	Adenylate cyclase	CBSS-222523.1.peg.1311
CDS	Streptococcus	1010932	1009787	-1	-	1146	probable integrase	- none -
CDS	Streptococcus	1011098	1011229	2	+	132	hypothetical protein	- none -
CDS	Streptococcus	1012020	1011256	-3	-	765	77ORF017	- none -
CDS	Streptococcus	1012825	1012022	-1	-	804	CI-like repressor, phage associated	- none -
CDS	Streptococcus	1013124	1012978	-3	-	147	hypothetical protein	- none -
CDS	Streptococcus	1013208	1013324	3	+	117	hypothetical protein	- none -
CDS	Streptococcus	1013350	1013550	1	+	201	Helix-turn-helix motif	- none -
CDS	Streptococcus	1013701	1013886	1	+	186	hypothetical protein	- none -
CDS	Streptococcus	1014107	1014247	2	+	141	hypothetical protein	- none -
CDS	Streptococcus	1014869	1015021	2	+	153	hypothetical protein	- none -
CDS	Streptococcus	1015061	1015321	2	+	261	hypothetical protein	- none -
CDS	Streptococcus	1015368	1016078	3	+	711	Phage antirepressor protein	- none -
CDS	Streptococcus	1016434	1016210	-1	-	225	FIG01117918: hypothetical protein	- none -
CDS	Streptococcus	1016550	1016693	3	+	144	hypothetical protein	- none -
CDS	Streptococcus	1016797	1017087	1	+	291	hypothetical protein	- none -
CDS	Streptococcus	1017100	1017423	1	+	324	ORF17	- none -
CDS	Streptococcus	1017436	1017732	1	+	297	FIG01114045: hypothetical protein	- none -
CDS	Streptococcus	1017716	1018540	2	+	825	Phage replication initiation	- none -
CDS	Streptococcus	1018528	1018686	1	+	159	FIG01117751: hypothetical protein	- none -
CDS	Streptococcus	1018680	1019450	3	+	771	DNA replication protein DnaC	DNA-replication
CDS	Streptococcus	1019465	1019659	2	+	195	FIG01119300: hypothetical protein	- none -
CDS	Streptococcus	1019659	1019886	1	+	228	hypothetical phage protein	- none -
CDS	Streptococcus	1019973	1020368	3	+	396	Single-stranded DNA-binding protein	DNA repair, bacterial RecFOR pathway; <br>DNA repair, bacterial
CDS	Streptococcus	1020384	1020710	3	+	327	Phage holin	- none -
CDS	Streptococcus	1020713	1021669	2	+	957	Cell wall-associated murein hydrolase LytA	Fratricide in Streptococcus
CDS	Streptococcus	1021846	1022052	1	+	207	hypothetical protein	- none -
CDS	Streptococcus	1022036	1022467	2	+	432	hypothetical protein	- none -
CDS	Streptococcus	1022842	1022654	-1	-	189	FIG01114416: hypothetical protein	- none -
CDS	Streptococcus	1023541	1024212	1	+	672	GTP pyrophosphokinase (EC 2.7.6.5)	CBSS-222523.1.peg.1311
CDS	Streptococcus	1024196	1025014	2	+	819	NAD kinase (EC 2.7.1.23)	CBSS-222523.1.peg.1311; <br>NAD experimental; <br>NAD and NADP cofactor biosynthesis global
CDS	Streptococcus	1025011	1025907	1	+	897	Similar to ribosomal large subunit pseudouridine synthase D, Bacillus subtilis YjbO type	CBSS-222523.1.peg.1311; <br>Ribosome biogenesis bacterial
CDS	Streptococcus	1025951	1026922	2	+	972	Phosphate acetyltransferase (EC 2.3.1.8)	Fermentations: Lactate; <br>Pyruvate metabolism II: acetyl-CoA, acetogenesis from pyruvate; <br>Fermentations: Mixed acid
CDS	Streptococcus	1027566	1027267	-3	-	300	Transcriptional regulatory protein	- none -
CDS	Streptococcus	1027908	1028669	3	+	762	FIG01114730: hypothetical protein	- none -
CDS	Streptococcus	1028851	1029165	1	+	315	LSU ribosomal protein L21p	Ribosome LSU bacterial; <br>CBSS-176279.3.peg.868; <br>Iojap
CDS	Streptococcus	1029181	1029525	1	+	345	FIG139598: Potential ribosomal protein	CBSS-176279.3.peg.868
CDS	Streptococcus	1029542	1029835	2	+	294	LSU ribosomal protein L27p	Ribosome LSU bacterial; <br>CBSS-176279.3.peg.868; <br>Iojap
CDS	Streptococcus	1030379	1030242	-2	-	138	FIG01114377: hypothetical protein	- none -
CDS	Streptococcus	1030687	1031604	1	+	918	Riboflavin kinase (EC 2.7.1.26) / FMN adenylyltransferase (EC 2.7.7.2)	Riboflavin, FMN and FAD metabolism in plants; <br>Riboflavin, FMN and FAD metabolism in plants; <br>Riboflavin, FMN and FAD metabolism; <br>Riboflavin, FMN and FAD metabolism; <br>Glutaredoxins; <br>riboflavin to FAD; <br>riboflavin to FAD
CDS	Streptococcus	1032540	1031692	-3	-	849	Transporter	- none -
CDS	Streptococcus	1032682	1033521	1	+	840	Hypothetical protein DUF194, DegV family	- none -
CDS	Streptococcus	1033628	1033903	2	+	276	DNA-binding protein HBsu	DNA structural proteins, bacterial
CDS	Streptococcus	1034325	1036226	3	+	1902	ABC transporter ATP-binding protein	- none -
CDS	Streptococcus	1036229	1037092	2	+	864	Positive transcriptional regulator, MutR family	- none -
CDS	Streptococcus	1037172	1038350	3	+	1179	ABC transporter membrane-spanning permease - macrolide efflux	- none -
CDS	Streptococcus	1038455	1040401	2	+	1947	DNA ligase (EC 6.5.1.2)	NAD experimental; <br>DNA Repair Base Excision; <br>NAD and NADP cofactor biosynthesis global
CDS	Streptococcus	1040404	1041363	1	+	960	Transcription regulator [contains diacylglycerol kinase catalytic domain]	At3g21300
CDS	Streptococcus	1041386	1043665	2	+	2280	Glycogen debranching enzyme (EC 3.2.1.-) / Pullulanase (EC 3.2.1.41)	Maltose and Maltodextrin Utilization; <br>Glycogen metabolism
CDS	Streptococcus	1044047	1045975	2	+	1929	1,4-alpha-glucan (glycogen) branching enzyme, GH-13-type (EC 2.4.1.18)	Glycogen metabolism
CDS	Streptococcus	1045965	1047107	3	+	1143	Glucose-1-phosphate adenylyltransferase (EC 2.7.7.27)	Glycogen metabolism
CDS	Streptococcus	1047097	1048236	1	+	1140	Glycogen biosynthesis protein GlgD, glucose-1-phosphate adenylyltransferase family	Glycogen metabolism
CDS	Streptococcus	1048233	1049666	3	+	1434	Glycogen synthase, ADP-glucose transglucosylase (EC 2.4.1.21)	Glycogen metabolism
CDS	Streptococcus	1049725	1050369	1	+	645	Phosphoserine phosphatase (EC 3.1.3.3)	Serine Biosynthesis; <br>Glycine and Serine Utilization
CDS	Streptococcus	1050570	1051493	3	+	924	Glycerate kinase (EC 2.7.1.31)	Glycerolipid and Glycerophospholipid Metabolism in Bacteria; <br>Glycine and Serine Utilization; <br>Serine-glyoxylate cycle; <br>Glycerate metabolism
CDS	Streptococcus	1051936	1051490	-1	-	447	FIG01114091: hypothetical protein	- none -
CDS	Streptococcus	1052100	1053404	3	+	1305	Enolase (EC 4.2.1.11)	Glycolysis and Gluconeogenesis; <br>Serine-glyoxylate cycle
CDS	Streptococcus	1054249	1054551	1	+	303	Maturase-related protein	- none -
CDS	Streptococcus	1054568	1054729	2	+	162	Maturase-related protein	- none -
CDS	Streptococcus	1055547	1058822	3	+	3276	ATP-dependent nuclease, subunit B	ATP-dependent Nuclease
CDS	Streptococcus	1058819	1062469	2	+	3651	ATP-dependent nuclease, subunit A	ATP-dependent Nuclease
CDS	Streptococcus	1062487	1063665	1	+	1179	FIG01114685: hypothetical protein	- none -
CDS	Streptococcus	1063904	1070539	2	+	6636	Zinc metalloprotease zmpB precursor (EC 3.4.24.-)	- none -
CDS	Streptococcus	1070907	1070749	-3	-	159	Transposase	- none -
CDS	Streptococcus	1071419	1072270	2	+	852	50S ribosomal subunit maturation GTPase RbgA (B. subtilis YlqF)	Universal GTPases
CDS	Streptococcus	1072257	1073036	3	+	780	Ribonuclease HII (EC 3.1.26.4)	Ribonuclease H
CDS	Streptococcus	1073052	1074614	3	+	1563	Voltage-gated chloride channel family protein	- none -
CDS	Streptococcus	1075168	1076238	1	+	1071	Tyrosine recombinase XerC	- none -
CDS	Streptococcus	1077805	1076453	-1	-	1353	Dihydrolipoamide acetyltransferase	- none -
CDS	Streptococcus	1079358	1078090	-3	-	1269	Dihydroorotase (EC 3.5.2.3)	De Novo Pyrimidine Synthesis
CDS	Streptococcus	1079835	1079371	-3	-	465	Mutator mutT protein (7,8-dihydro-8-oxoguanine-triphosphatase) (EC 3.6.1.-)	Nudix proteins (nucleoside triphosphate hydrolases)
CDS	Streptococcus	1080498	1079845	-3	-	654	Uracil-DNA glycosylase, family 1	Uracil-DNA glycosylase; <br>DNA Repair Base Excision
CDS	Streptococcus	1081283	1080636	-2	-	648	FIG01114130: hypothetical protein	- none -
CDS	Streptococcus	1082010	1081297	-3	-	714	2-haloalkanoic acid dehalogenase (EC 3.8.1.2)	- none -
CDS	Streptococcus	1082947	1082573	-1	-	375	Phosphoenolpyruvate-dihydroxyacetone phosphotransferase (EC 2.7.1.121), subunit DhaM; DHA-specific IIA component	Dihydroxyacetone kinases; <br>Dihydroxyacetone kinases
CDS	Streptococcus	1083522	1082947	-3	-	576	Phosphoenolpyruvate-dihydroxyacetone phosphotransferase (EC 2.7.1.121), ADP-binding subunit DhaL	Dihydroxyacetone kinases
CDS	Streptococcus	1084532	1083543	-2	-	990	Phosphoenolpyruvate-dihydroxyacetone phosphotransferase (EC 2.7.1.121), dihydroxyacetone binding subunit DhaK	Dihydroxyacetone kinases
CDS	Streptococcus	1084659	1085216	3	+	558	Transcriptional regulator, TetR family	- none -
CDS	Streptococcus	1085213	1086202	2	+	990	dihydroxyacetone kinase family protein	Dihydroxyacetone kinases
CDS	Streptococcus	1086266	1086412	2	+	147	N-ethylammeline chlorohydrolase	- none -
CDS	Streptococcus	1088199	1086475	-3	-	1725	Phosphoenolpyruvate-protein phosphotransferase of PTS system (EC 2.7.3.9)	Mannitol Utilization; <br>Fructose utilization
CDS	Streptococcus	1088477	1088214	-2	-	264	Phosphocarrier protein of PTS system	- none -
CDS	Streptococcus	1088826	1089044	3	+	219	Glutaredoxin-like protein NrdH, required for reduction of Ribonucleotide reductase class Ib	Glutaredoxins; <br>Glutathione: Redox cycle; <br>Ribonucleotide reduction
CDS	Streptococcus	1089125	1091284	2	+	2160	Ribonucleotide reductase of class Ib (aerobic), alpha subunit (EC 1.17.4.1)	Glutathione: Redox cycle; <br>Ribonucleotide reduction
CDS	Streptococcus	1091472	1092434	3	+	963	Ribonucleotide reductase of class Ib (aerobic), beta subunit (EC 1.17.4.1)	Ribonucleotide reduction
CDS	Streptococcus	1092616	1093377	1	+	762	Lactose phosphotransferase system repressor	Lactose and Galactose Uptake and Utilization
CDS	Streptococcus	1093543	1093367	-1	-	177	N-ethylammeline chlorohydrolase	- none -
CDS	Streptococcus	1093926	1093669	-3	-	258	FIG01114080: hypothetical protein	- none -
CDS	Streptococcus	1095375	1093969	-3	-	1407	6-phospho-beta-galactosidase (EC 3.2.1.85)	Lactose and Galactose Uptake and Utilization
CDS	Streptococcus	1097406	1095715	-3	-	1692	PTS system, lactose-specific IIB component (EC 2.7.1.69) / PTS system, lactose-specific IIC component (EC 2.7.1.69)	Lactose and Galactose Uptake and Utilization; <br>Lactose and Galactose Uptake and Utilization
CDS	Streptococcus	1097723	1097406	-2	-	318	PTS system, lactose-specific IIA component (EC 2.7.1.69)	Lactose and Galactose Uptake and Utilization
CDS	Streptococcus	1098594	1097758	-3	-	837	Beta-glucoside bgl operon antiterminator, BglG family	Beta-Glucoside Metabolism
CDS	Streptococcus	1099608	1098991	-3	-	618	FIG01115497: hypothetical protein	- none -
CDS	Streptococcus	1100847	1099867	-3	-	981	Tagatose 1,6-diphosphate aldolase (EC 4.1.2.40)	Lactose and Galactose Uptake and Utilization
CDS	Streptococcus	1101778	1100849	-1	-	930	Tagatose-6-phosphate kinase (EC 2.7.1.144)	Lactose and Galactose Uptake and Utilization
CDS	Streptococcus	1102304	1101789	-2	-	516	Galactose-6-phosphate isomerase, LacB subunit (EC 5.3.1.26)	Lactose and Galactose Uptake and Utilization
CDS	Streptococcus	1102760	1102335	-2	-	426	Galactose-6-phosphate isomerase, LacA subunit (EC 5.3.1.26)	Lactose and Galactose Uptake and Utilization
CDS	Streptococcus	1103108	1102992	-2	-	117	IS66 family element, Orf1	- none -
CDS	Streptococcus	1105513	1103228	-1	-	2286	DNA repair ATPase, putative	- none -
CDS	Streptococcus	1107102	1106179	-3	-	924	FIG01116171: hypothetical protein	- none -
CDS	Streptococcus	1109261	1107438	-2	-	1824	Translation elongation factor LepA	Universal GTPases; <br>Heme and Siroheme Biosynthesis; <br>Translation elongation factors bacterial; <br>Heat shock dnaK gene cluster extended; <br>Iojap
CDS	Streptococcus	1110068	1109340	-2	-	729	Serine/threonine protein phosphatase (EC 3.1.3.16)	- none -
CDS	Streptococcus	1111737	1110070	-3	-	1668	DNA repair protein RecN	DNA-replication; <br>DNA repair, bacterial
CDS	Streptococcus	1112175	1111744	-3	-	432	Arginine repressor ArgR, putative	- none -
CDS	Streptococcus	1112983	1112168	-1	-	816	RNA binding methyltransferase FtsJ like	- none -
CDS	Streptococcus	1113851	1112976	-2	-	876	Octaprenyl-diphosphate synthase (EC 2.5.1.-) / Dimethylallyltransferase (EC 2.5.1.1) / Geranyltranstransferase (farnesyldiphosphate synthase) (EC 2.5.1.10) / Geranylgeranyl pyrophosphate synthetase (EC 2.5.1.29)	Isoprenoid Biosynthesis; <br>Isoprenoid Biosynthesis; <br>Isoprenoid Biosynthesis: Interconversions; <br>Polyprenyl Diphosphate Biosynthesis; <br>Polyprenyl Diphosphate Biosynthesis; <br>Polyprenyl Diphosphate Biosynthesis
CDS	Streptococcus	1114060	1113848	-1	-	213	Exodeoxyribonuclease VII small subunit (EC 3.1.11.6)	Purine salvage cluster; <br>DNA repair, bacterial
CDS	Streptococcus	1115378	1114038	-2	-	1341	Exodeoxyribonuclease VII large subunit (EC 3.1.11.6)	Purine salvage cluster; <br>DNA repair, bacterial
CDS	Streptococcus	1116144	1115506	-3	-	639	Uridine kinase (EC 2.7.1.48) [C1]	pyrimidine conversions
CDS	Streptococcus	1116554	1116252	-2	-	303	FIG01116844: hypothetical protein	- none -
CDS	Streptococcus	1117799	1116921	-2	-	879	tRNA pseudouridine synthase B (EC 4.2.1.70) ## tRNA Psi55	CBSS-138119.3.peg.2719; <br>tRNA processing; <br>Riboflavin, FMN and FAD metabolism in plants
CDS	Streptococcus	1119083	1117809	-2	-	1275	FIG01114263: hypothetical protein	- none -
CDS	Streptococcus	1119487	1119179	-1	-	309	O-acetylhomoserine sulfhydrylase (EC 2.5.1.49) / O-succinylhomoserine sulfhydrylase (EC 2.5.1.48)	Methionine Biosynthesis; <br>Methionine Biosynthesis
CDS	Streptococcus	1120363	1119620	-1	-	744	Sortase A, LPXTG specific	Sortase
CDS	Streptococcus	1122831	1120363	-3	-	2469	DNA gyrase subunit A (EC 5.99.1.3)	Resistance to fluoroquinolones; <br>DNA topoisomerases, Type II, ATP-dependent; <br>DNA gyrase subunits; <br>Cell Division Subsystem including YidCD
CDS	Streptococcus	1123025	1123993	2	+	969	L-lactate dehydrogenase (EC 1.1.1.27)	Fermentations: Lactate; <br>Fermentations: Mixed acid
CDS	Streptococcus	1127521	1124264	-1	-	3258	Type II restriction endonuclease	- none -
CDS	Streptococcus	1128494	1127544	-2	-	951	hypothetical protein	- none -
CDS	Streptococcus	1130475	1128604	-3	-	1872	Type II restriction endonuclease	- none -
CDS	Streptococcus	1130805	1130551	-3	-	255	SMT0608 replicon stabilization toxin	Toxin-antitoxin replicon stabilization systems
CDS	Streptococcus	1131049	1130807	-1	-	243	SMT0609 replicon stabilization protein (antitoxin to SMT0608)	Toxin-antitoxin replicon stabilization systems
CDS	Streptococcus	1131949	1131140	-1	-	810	Zn-dependent hydrolase (beta-lactamase superfamily)	- none -
CDS	Streptococcus	1133300	1131951	-2	-	1350	Two-component sensor kinase SA14-24	SA:14-24
CDS	Streptococcus	1133997	1133293	-3	-	705	Two-component response regulator SA14-24	SA:14-24
CDS	Streptococcus	1135228	1134053	-1	-	1176	A/G-specific adenine glycosylase (EC 3.2.2.-)	CBSS-261594.1.peg.788; <br>DNA repair, bacterial
CDS	Streptococcus	1135444	1135274	-1	-	171	N-ethylammeline chlorohydrolase	- none -
CDS	Streptococcus	1137314	1135644	-2	-	1671	Formate--tetrahydrofolate ligase (EC 6.3.4.3)	Folate Biosynthesis; <br>One-carbon metabolism by tetrahydropterines; <br>Serine-glyoxylate cycle
CDS	Streptococcus	1137540	1138229	3	+	690	Phosphopantothenoylcysteine synthetase (EC 6.3.2.5)	Coenzyme A Biosynthesis
CDS	Streptococcus	1138241	1138792	2	+	552	Phosphopantothenoylcysteine decarboxylase (EC 4.1.1.36)	Coenzyme A Biosynthesis
CDS	Streptococcus	1138776	1139339	3	+	564	Substrate-specific component PanT of predicted pantothenate ECF transporter	Coenzyme A Biosynthesis; <br>ECF class transporters
CDS	Streptococcus	1139630	1140157	2	+	528	Substrate-specific component NiaX of predicted niacin ECF transporter	NAD experimental; <br>ECF class transporters; <br>NAD and NADP cofactor biosynthesis global
CDS	Streptococcus	1140169	1140684	1	+	516	Transcriptional repressor for NAD biosynthesis in gram-positives	NAD experimental; <br>NAD and NADP cofactor biosynthesis global
CDS	Streptococcus	1140830	1140681	-2	-	150	MutT/nudix family protein	- none -
CDS	Streptococcus	1141862	1140897	-2	-	966	Ribose ABC transport system, periplasmic ribose-binding protein RbsB (TC 3.A.1.2.1)	D-ribose utilization; <br>Unknown pentose utilization
CDS	Streptococcus	1142910	1141966	-3	-	945	Ribose ABC transport system, permease protein RbsC (TC 3.A.1.2.1)	D-ribose utilization; <br>Unknown pentose utilization
CDS	Streptococcus	1144390	1142912	-1	-	1479	Ribose ABC transport system, ATP-binding protein RbsA (TC 3.A.1.2.1)	D-ribose utilization; <br>Unknown pentose utilization
CDS	Streptococcus	1144802	1144404	-2	-	399	Ribose ABC transport system, high affinity permease RbsD (TC 3.A.1.2.1)	D-ribose utilization; <br>Unknown pentose utilization
CDS	Streptococcus	1145688	1144777	-3	-	912	Ribokinase (EC 2.7.1.15)	Deoxyribose and Deoxynucleoside Catabolism; <br>D-ribose utilization; <br>Unknown pentose utilization
CDS	Streptococcus	1146662	1145688	-2	-	975	Ribose operon repressor	D-ribose utilization; <br>Unknown pentose utilization
CDS	Streptococcus	1147338	1146871	-3	-	468	MutT/nudix family protein	- none -
CDS	Streptococcus	1147874	1147407	-2	-	468	Acetyltransferase (EC 2.3.1.-)	- none -
CDS	Streptococcus	1148373	1147861	-3	-	513	Acetyltransferase (EC 2.3.1.-)	- none -
CDS	Streptococcus	1150422	1148434	-3	-	1989	Excinuclease ABC subunit B	DNA repair, UvrABC system
CDS	Streptococcus	1151452	1150499	-1	-	954	CAAX amino terminal protease family	- none -
CDS	Streptococcus	1151625	1153790	3	+	2166	Glutamine ABC transporter, glutamine-binding protein/permease protein	- none -
CDS	Streptococcus	1153790	1154530	2	+	741	Glutamine transport ATP-binding protein GlnQ (TC 3.A.1.3.2)	- none -
CDS	Streptococcus	1154681	1156168	2	+	1488	Glucose-6-phosphate 1-dehydrogenase (EC 1.1.1.49)	Fermentations: Lactate; <br>Pentose phosphate pathway; <br>Glycolysis and Gluconeogenesis
CDS	Streptococcus	1157503	1156214	-1	-	1290	Signal recognition particle receptor protein FtsY (=alpha subunit) (TC 3.A.5.1.1)	Universal GTPases; <br>Bacterial Cell Division; <br>Bacterial signal recognition particle (SRP); <br>Two cell division clusters relating to chromosome partitioning
CDS	Streptococcus	1158325	1157507	-1	-	819	Hydrolase (HAD superfamily)	- none -
CDS	Streptococcus	1159116	1158325	-3	-	792	Hydrolase (HAD superfamily)	- none -
CDS	Streptococcus	1159299	1159433	3	+	135	IS66 family element, Orf1	- none -
CDS	Streptococcus	1159464	1159814	3	+	351	Degenerate transposase	- none -
CDS	Streptococcus	1160081	1160878	2	+	798	Transposase	- none -
CDS	Streptococcus	1160951	1161580	2	+	630	Transposase	- none -
CDS	Streptococcus	1161942	1161691	-3	-	252	hypothetical protein	- none -
CDS	Streptococcus	1162855	1162025	-1	-	831	hypothetical protein	- none -
CDS	Streptococcus	1163493	1162855	-3	-	639	hypothetical protein	- none -
CDS	Streptococcus	1164563	1163763	-2	-	801	hypothetical protein	- none -
CDS	Streptococcus	1165536	1164556	-3	-	981	Daunorubicin resistance ATP-binding protein drrA	- none -
CDS	Streptococcus	1166351	1165557	-2	-	795	ABC-type multidrug transport system, permease component	- none -
CDS	Streptococcus	1166710	1166348	-1	-	363	putative MutT family protein	- none -
CDS	Streptococcus	1167716	1166811	-2	-	906	hypothetical protein	- none -
CDS	Streptococcus	1168494	1167694	-3	-	801	hypothetical protein	- none -
CDS	Streptococcus	1170599	1168617	-2	-	1983	hypothetical protein	- none -
CDS	Streptococcus	1171400	1170603	-2	-	798	hypothetical protein	- none -
CDS	Streptococcus	1175082	1171543	-3	-	3540	Chromosome partition protein smc	COG1399; <br>Two cell division clusters relating to chromosome partitioning
CDS	Streptococcus	1175771	1175073	-2	-	699	Ribonuclease III (EC 3.1.26.3)	COG1399; <br>RNA processing and degradation, bacterial; <br>CBSS-176299.4.peg.1292; <br>Two cell division clusters relating to chromosome partitioning
CDS	Streptococcus	1177079	1176093	-2	-	987	GMP reductase (EC 1.7.1.7)	Purine conversions
CDS	Streptococcus	1178560	1177253	-1	-	1308	FIG01114570: hypothetical protein	- none -
CDS	Streptococcus	1180520	1178547	-2	-	1974	Endonuclease	- none -
CDS	Streptococcus	1181510	1180731	-2	-	780	FIG01115255: hypothetical protein	- none -
CDS	Streptococcus	1182131	1181538	-2	-	594	3-isopropylmalate dehydratase small subunit (EC 4.2.1.33)	Leucine Biosynthesis; <br>Branched-Chain Amino Acid Biosynthesis
CDS	Streptococcus	1183523	1182141	-2	-	1383	3-isopropylmalate dehydratase large subunit (EC 4.2.1.33)	Leucine Biosynthesis; <br>Branched-Chain Amino Acid Biosynthesis
CDS	Streptococcus	1183621	1183734	1	+	114	FIG01114236: hypothetical protein	- none -
CDS	Streptococcus	1184830	1183793	-1	-	1038	3-isopropylmalate dehydrogenase (EC 1.1.1.85)	Leucine Biosynthesis; <br>Branched-Chain Amino Acid Biosynthesis
CDS	Streptococcus	1186404	1184842	-3	-	1563	2-isopropylmalate synthase (EC 2.3.3.13)	Leucine Biosynthesis; <br>Branched-Chain Amino Acid Biosynthesis
CDS	Streptococcus	1187374	1186718	-1	-	657	Hypothetical protein SpyM3_1200	- none -
CDS	Streptococcus	1188049	1187417	-1	-	633	Cytoplasmic copper homeostasis protein cutC	Copper homeostasis: copper tolerance
CDS	Streptococcus	1188502	1188143	-1	-	360	Hypothetical protein DUF454	- none -
CDS	Streptococcus	1188661	1188515	-1	-	147	N-ethylammeline chlorohydrolase	- none -
CDS	Streptococcus	1190846	1188759	-2	-	2088	DNA topoisomerase I (EC 5.99.1.2)	CBSS-272943.3.peg.1367
CDS	Streptococcus	1192055	1191012	-2	-	1044	Integral membrane protein	- none -
CDS	Streptococcus	1192276	1192124	-1	-	153	N-ethylammeline chlorohydrolase	- none -
CDS	Streptococcus	1192576	1192403	-1	-	174	hypothetical protein	- none -
CDS	Streptococcus	1193720	1192872	-2	-	849	Rossmann fold nucleotide-binding protein Smf possibly involved in DNA uptake	CBSS-272943.3.peg.1367
CDS	Streptococcus	1196438	1193931	-2	-	2508	hypothetical protein	- none -
CDS	Streptococcus	1196889	1196671	-3	-	219	hypothetical protein	- none -
CDS	Streptococcus	1197655	1196909	-1	-	747	N-acetylmuramyl-L-alanine amidase, negative regulator of AmpC, AmpD	- none -
CDS	Streptococcus	1199080	1197665	-1	-	1416	Thiol-activated cytolysin	Listeria Pathogenicity Island LIPI-1 extended
CDS	Streptococcus	1199423	1199091	-2	-	333	FIG01115036: hypothetical protein	- none -
CDS	Streptococcus	1200103	1199498	-1	-	606	FIG01114131: hypothetical protein	- none -
CDS	Streptococcus	1200574	1200116	-1	-	459	hypothetical protein	- none -
CDS	Streptococcus	1201223	1202179	2	+	957	FIG01115323: hypothetical protein	- none -
CDS	Streptococcus	1203110	1202421	-2	-	690	Cholinephosphate cytidylyltransferase (EC 2.7.7.15)	Phosphorylcholine incorporation in LPS
CDS	Streptococcus	1204000	1203122	-1	-	879	Choline permease LicB	Phosphorylcholine incorporation in LPS
CDS	Streptococcus	1204859	1203990	-2	-	870	Choline kinase (EC 2.7.1.32)	Phosphorylcholine incorporation in LPS
CDS	Streptococcus	1205898	1204876	-3	-	1023	Xylitol dehydrogenase	- none -
CDS	Streptococcus	1206610	1205903	-1	-	708	2-C-methyl-D-erythritol 4-phosphate cytidylyltransferase (EC 2.7.7.60)	Isoprenoid Biosynthesis; <br>Teichoic and lipoteichoic acids biosynthesis
CDS	Streptococcus	1207051	1208538	1	+	1488	Membrane protein CarB involved in the export of O-antigen and teichoic acid, Streptococci specific	Teichoic and lipoteichoic acids biosynthesis
CDS	Streptococcus	1208548	1209351	1	+	804	Lipopolysaccharide cholinephosphotransferase LicD1 (EC 2.7.8.-)	Phosphorylcholine incorporation in LPS; <br>Teichoic and lipoteichoic acids biosynthesis
CDS	Streptococcus	1209353	1210162	2	+	810	Lipopolysaccharide cholinephosphotransferase LicD2 (EC 2.7.8.-)	Phosphorylcholine incorporation in LPS
CDS	Streptococcus	1213408	1210232	-1	-	3177	Carbamoyl-phosphate synthase large chain (EC 6.3.5.5)	Macromolecular synthesis operon; <br>De Novo Pyrimidine Synthesis
CDS	Streptococcus	1214688	1213609	-3	-	1080	Carbamoyl-phosphate synthase small chain (EC 6.3.5.5)	Macromolecular synthesis operon; <br>De Novo Pyrimidine Synthesis
CDS	Streptococcus	1215661	1214738	-1	-	924	Aspartate carbamoyltransferase (EC 2.1.3.2)	De Novo Pyrimidine Synthesis
CDS	Streptococcus	1216201	1215680	-1	-	522	Uracil phosphoribosyltransferase (EC 2.4.2.9) / Pyrimidine operon regulatory protein PyrR	pyrimidine conversions; <br>De Novo Pyrimidine Synthesis; <br>De Novo Pyrimidine Synthesis
CDS	Streptococcus	1217041	1216412	-1	-	630	Endonuclease III (EC 4.2.99.18)	Control of cell elongation - division cycle in Bacilli; <br>DNA Repair Base Excision
CDS	Streptococcus	1217583	1217041	-3	-	543	COG1399 protein in cluster with ribosomal protein L32p, Firmicutes subfamily	COG1399
CDS	Streptococcus	1217742	1218038	3	+	297	BlpT protein, fusion	Bacteriocin-like peptides Blp
CDS	Streptococcus	1218209	1218349	2	+	141	N-ethylammeline chlorohydrolase	- none -
CDS	Streptococcus	1218481	1220007	1	+	1527	ABC transporter ATP-binding protein	- none -
CDS	Streptococcus	1220950	1220051	-1	-	900	Heat shock protein HtpX (EC 3.4.24.-)	CBSS-393011.11.peg.386
CDS	Streptococcus	1221512	1220952	-2	-	561	LemA protein	CBSS-393011.11.peg.386
CDS	Streptococcus	1221606	1222319	3	+	714	Methyltransferase gidB (EC 2.1.-.-)	- none -
CDS	Streptococcus	1222572	1223855	3	+	1284	Uracil permease	De Novo Pyrimidine Synthesis
CDS	Streptococcus	1224519	1224310	-3	-	210	Transposase	- none -
CDS	Streptococcus	1225057	1224551	-1	-	507	hypothetical protein	- none -
CDS	Streptococcus	1225238	1225080	-2	-	159	TnpB	- none -
CDS	Streptococcus	1225531	1226169	1	+	639	IS1381, transposase OrfB	- none -
CDS	Streptococcus	1227190	1226315	-1	-	876	N-carbamoylputrescine amidase (3.5.1.53)	Polyamine Metabolism; <br>Arginine and Ornithine Degradation
CDS	Streptococcus	1228285	1227200	-1	-	1086	Agmatine deiminase (EC 3.5.3.12)	Polyamine Metabolism; <br>Arginine and Ornithine Degradation
CDS	Streptococcus	1229409	1228282	-3	-	1128	Carboxynorspermidine decarboxylase, putative (EC 4.1.1.-)	Polyamine Metabolism
CDS	Streptococcus	1230668	1229409	-2	-	1260	Carboxynorspermidine dehydrogenase, putative (EC 1.1.1.-)	Polyamine Metabolism
CDS	Streptococcus	1231525	1230665	-1	-	861	Spermidine synthase (EC 2.5.1.16)	Polyamine Metabolism
CDS	Streptococcus	1232986	1231526	-1	-	1461	Arginine decarboxylase (EC 4.1.1.19)	Polyamine Metabolism; <br>Arginine and Ornithine Degradation
CDS	Streptococcus	1233695	1234390	2	+	696	FIG01114040: hypothetical protein	- none -
CDS	Streptococcus	1234577	1234419	-2	-	159	Chlorohydrolase/deaminase family protein	- none -
CDS	Streptococcus	1236617	1234629	-2	-	1989	ABC transporter permease protein	- none -
CDS	Streptococcus	1237377	1236619	-3	-	759	ABC transporter ATP-binding protein	- none -
CDS	Streptococcus	1237804	1237995	1	+	192	FIG01117810: hypothetical protein	- none -
CDS	Streptococcus	1238374	1238138	-1	-	237	Phage shock protein C, putative; stress-responsive transcriptional regulator	- none -
CDS	Streptococcus	1238918	1238469	-2	-	450	Putative metallopeptidase (Zinc) SprT family	CBSS-393131.3.peg.612
CDS	Streptococcus	1241061	1238905	-3	-	2157	Transcription accessory protein (S1 RNA-binding domain)	ZZ gjo need homes; <br>CBSS-393131.3.peg.612; <br>Cell division-ribosomal stress proteins cluster
CDS	Streptococcus	1241401	1241108	-1	-	294	Beta-1,3-glucosyltransferase	- none -
CDS	Streptococcus	1241535	1241377	-3	-	159	Beta-1,3-glucosyltransferase	- none -
CDS	Streptococcus	1244576	1243197	-2	-	1380	NADH oxidase H2O-forming (EC 1.6.-.-)	- none -
CDS	Streptococcus	1245025	1245357	1	+	333	Hypothetical similar to thiamin biosynthesis lipoprotein ApbE	- none -
CDS	Streptococcus	1245368	1245616	2	+	249	Hypothetical similar to thiamin biosynthesis lipoprotein ApbE	- none -
CDS	Streptococcus	1246099	1245812	-1	-	288	IS1381, transposase OrfB	- none -
CDS	Streptococcus	1246331	1246125	-2	-	207	IS1381, transposase OrfA	- none -
CDS	Streptococcus	1246500	1246378	-3	-	123	IS1381, transposase OrfA	- none -
CDS	Streptococcus	1248741	1246558	-3	-	2184	Late competence protein ComEC, DNA transport	Gram Positive Competence; <br>CBSS-1313.3.peg.391; <br>Late competence; <br>At4g10620 At3g57180 At3g47450
CDS	Streptococcus	1249426	1248776	-1	-	651	Late competence protein ComEA, DNA receptor	Gram Positive Competence; <br>CBSS-1313.3.peg.391; <br>Late competence; <br>At4g10620 At3g57180 At3g47450
CDS	Streptococcus	1250063	1249494	-2	-	570	Acetyltransferase, GNAT family	- none -
CDS	Streptococcus	1251280	1250276	-1	-	1005	Phosphate starvation-inducible protein PhoH, predicted ATPase	Phosphate metabolism
CDS	Streptococcus	1251580	1251365	-1	-	216	FIG01114318: hypothetical protein	- none -
CDS	Streptococcus	1252443	1251589	-3	-	855	S1 RNA binding domain	- none -
CDS	Streptococcus	1253060	1252503	-2	-	558	Ribosome recycling factor	Translation termination factors bacterial; <br>CBSS-176299.4.peg.1996B
CDS	Streptococcus	1253806	1253069	-1	-	738	Uridylate kinase (EC 2.7.4.-)	CBSS-176299.4.peg.1996B; <br>CBSS-312309.3.peg.1965
CDS	Streptococcus	1255224	1253890	-3	-	1335	tRNA:m(5)U-54 MTase gid	- none -
CDS	Streptococcus	1256675	1255797	-2	-	879	rRNA small subunit methyltransferase I	16S rRNA modification within P site of ribosome; <br>Heat shock dnaK gene cluster extended
CDS	Streptococcus	1256995	1256678	-1	-	318	DNA replication intiation control protein YabA	Heat shock dnaK gene cluster extended
CDS	Streptococcus	1257925	1257035	-1	-	891	DNA polymerase III delta prime subunit (EC 2.7.7.7)	DNA-replication; <br>Heat shock dnaK gene cluster extended
CDS	Streptococcus	1258560	1257922	-3	-	639	Thymidylate kinase (EC 2.7.4.9)	pyrimidine conversions; <br>COG1399
CDS	Streptococcus	1258757	1258596	-2	-	162	hypothetical protein	- none -
CDS	Streptococcus	1259586	1258789	-3	-	798	Pyrroline-5-carboxylate reductase (EC 1.5.1.2)	CBSS-193567.1.peg.90; <br>Proline Synthesis; <br>A Hypothetical Protein Related to Proline Metabolism
CDS	Streptococcus	1260852	1259590	-3	-	1263	Gamma-glutamyl phosphate reductase (EC 1.2.1.41)	Proline Synthesis; <br>Iojap
CDS	Streptococcus	1261971	1260862	-3	-	1110	Glutamate 5-kinase (EC 2.7.2.11)	Proline Synthesis; <br>Iojap
CDS	Streptococcus	1263955	1262072	-1	-	1884	Teichoic acid phosphorylcholine esterase/choline binding protein E (cbpE)	- none -
CDS	Streptococcus	1264845	1263958	-3	-	888	Ribosomal large subunit pseudouridine synthase D (EC 4.2.1.70)	Ribosome biogenesis bacterial
CDS	Streptococcus	1265296	1264835	-1	-	462	Lipoprotein signal peptidase (EC 3.4.23.36)	Lipoprotein Biosynthesis; <br>Signal peptidase
CDS	Streptococcus	1266201	1265293	-3	-	909	Cysteine and methionine metabolism regulator CmbR, LysR family	- none -
CDS	Streptococcus	1266194	1266349	2	+	156	FIG01115386: hypothetical protein	- none -
CDS	Streptococcus	1267086	1266415	-3	-	672	CAAX amino terminal protease family	- none -
CDS	Streptococcus	1267305	1268114	3	+	810	Hydrolase (HAD superfamily)	- none -
CDS	Streptococcus	1268188	1268511	1	+	324	hypothetical protein	- none -
CDS	Streptococcus	1268525	1268848	2	+	324	Choline binding protein J	- none -
CDS	Streptococcus	1269233	1269078	-2	-	156	IS630-Spn1, transposase Orf2	- none -
CDS	Streptococcus	1269637	1269753	1	+	117	hypothetical protein	- none -
CDS	Streptococcus	1269863	1271209	2	+	1347	NADP-specific glutamate dehydrogenase (EC 1.4.1.4)	Glutamate dehydrogenases; <br>Arginine and Ornithine Degradation; <br>Glutamine, Glutamate, Aspartate and Asparagine Biosynthesis; <br>Proline Synthesis
CDS	Streptococcus	1271536	1271423	-1	-	114	N-ethylammeline chlorohydrolase	- none -
CDS	Streptococcus	1272007	1271639	-1	-	369	LSU ribosomal protein L7/L12 (P1/P2)	LSU ribosomal proteins cluster; <br>Ribosome LSU bacterial
CDS	Streptococcus	1272580	1272080	-1	-	501	LSU ribosomal protein L10p (P0)	LSU ribosomal proteins cluster; <br>Ribosome LSU bacterial
CDS	Streptococcus	1274089	1272830	-1	-	1260	N-ethylammeline chlorohydrolase	- none -
CDS	Streptococcus	1274157	1274345	3	+	189	NanA gene	- none -
CDS	Streptococcus	1276215	1274467	-3	-	1749	ABC transporter, ATP-binding/permease protein	- none -
CDS	Streptococcus	1277941	1276217	-1	-	1725	ABC transporter, ATP-binding/permease protein	- none -
CDS	Streptococcus	1278937	1277999	-1	-	939	Peptide methionine sulfoxide reductase MsrA (EC 1.8.4.11) / Peptide methionine sulfoxide reductase MsrB (EC 1.8.4.12)	Methionine sulfoxide reductases; <br>Methionine sulfoxide reductases; <br>Peptide methionine sulfoxide reductase; <br>Peptide methionine sulfoxide reductase
CDS	Streptococcus	1279120	1278998	-1	-	123	N-ethylammeline chlorohydrolase	- none -
CDS	Streptococcus	1280065	1279196	-1	-	870	Homoserine kinase (EC 2.7.1.39)	Methionine Biosynthesis; <br>Threonine and Homoserine Biosynthesis; <br>CBSS-269482.1.peg.1294
CDS	Streptococcus	1281353	1280067	-2	-	1287	Homoserine dehydrogenase (EC 1.1.1.3)	Methionine Biosynthesis; <br>Threonine and Homoserine Biosynthesis
CDS	Streptococcus	1282243	1281506	-1	-	738	Negative regulator of genetic competence MecA	Gram Positive Competence
CDS	Streptococcus	1283479	1282445	-1	-	1035	Conserved domain protein in cluster with two glycosyl transferases	- none -
CDS	Streptococcus	1284941	1283472	-2	-	1470	Putative uncharacterized protein in cluster with two glycosyl transferases	- none -
CDS	Streptococcus	1285943	1284957	-2	-	987	Glycosyl transferase, group 2 family protein	- none -
CDS	Streptococcus	1287045	1285945	-3	-	1101	Glycosyl transferase, group 1 family protein	- none -
CDS	Streptococcus	1287883	1287038	-1	-	846	Lipopolysaccharide cholinephosphotransferase LicD3 (EC 2.7.8.-)	Teichoic and lipoteichoic acids biosynthesis
CDS	Streptococcus	1289436	1288162	-3	-	1275	Cell envelope-associated transcriptional attenuator LytR-CpsA-Psr, subfamily F1 (as in PMID19099556)	Cell envelope-associated LytR-CpsA-Psr transcriptional attenuators
CDS	Streptococcus	1290281	1289433	-2	-	849	Prephenate dehydratase (EC 4.2.1.51)	Phenylalanine and Tyrosine Branches from Chorismate; <br>Chorismate Synthesis; <br>Cell envelope-associated LytR-CpsA-Psr transcriptional attenuators
CDS	Streptococcus	1290754	1290278	-1	-	477	Shikimate kinase I (EC 2.7.1.71)	Chorismate Synthesis; <br>Common Pathway For Synthesis of Aromatic Compounds (DAHP synthase to chorismate); <br>Cell envelope-associated LytR-CpsA-Psr transcriptional attenuators
CDS	Streptococcus	1292030	1290747	-2	-	1284	5-Enolpyruvylshikimate-3-phosphate synthase (EC 2.5.1.19)	Chorismate Synthesis; <br>Common Pathway For Synthesis of Aromatic Compounds (DAHP synthase to chorismate)
CDS	Streptococcus	1292459	1292121	-2	-	339	putative transcriptional regulator	- none -
CDS	Streptococcus	1292800	1292513	-1	-	288	hypothetical protein	- none -
CDS	Streptococcus	1293106	1292957	-1	-	150	hypothetical protein	- none -
CDS	Streptococcus	1294220	1293117	-2	-	1104	Prephenate dehydrogenase (EC 1.3.1.12)	Phenylalanine and Tyrosine Branches from Chorismate; <br>Chorismate Synthesis
CDS	Streptococcus	1295396	1294230	-2	-	1167	Chorismate synthase (EC 4.2.3.5)	Chorismate Synthesis; <br>Common Pathway For Synthesis of Aromatic Compounds (DAHP synthase to chorismate)
CDS	Streptococcus	1296473	1295406	-2	-	1068	3-dehydroquinate synthase (EC 4.2.3.4)	Chorismate Synthesis; <br>Common Pathway For Synthesis of Aromatic Compounds (DAHP synthase to chorismate)
CDS	Streptococcus	1297346	1296492	-2	-	855	Shikimate/quinate 5-dehydrogenase I beta (EC 1.1.1.282)	Quinate degradation; <br>Chorismate Synthesis; <br>Common Pathway For Synthesis of Aromatic Compounds (DAHP synthase to chorismate)
CDS	Streptococcus	1298013	1297336	-3	-	678	3-dehydroquinate dehydratase I (EC 4.2.1.10)	Quinate degradation; <br>Chorismate Synthesis; <br>Common Pathway For Synthesis of Aromatic Compounds (DAHP synthase to chorismate)
CDS	Streptococcus	1299173	1298010	-2	-	1164	LSU m5C1962 methyltransferase RlmI	Ribosome biogenesis bacterial; <br>RNA methylation
CDS	Streptococcus	1299290	1301440	2	+	2151	Lipoteichoic acid synthase LtaS Type IIc	Polyglycerolphosphate lipoteichoic acid biosynthesis
CDS	Streptococcus	1301589	1301762	3	+	174	N-ethylammeline chlorohydrolase	- none -
CDS	Streptococcus	1303882	1302248	-1	-	1635	ABC transporter permease protein	- none -
CDS	Streptococcus	1304612	1303863	-2	-	750	ABC transporter ATP-binding protein	- none -
CDS	Streptococcus	1304792	1306246	2	+	1455	Cytoplasmic alpha-amylase (EC 3.2.1.1)	Maltose and Maltodextrin Utilization; <br>Glycogen metabolism
CDS	Streptococcus	1308954	1306336	-3	-	2619	Alanyl-tRNA synthetase (EC 6.1.1.7)	CBSS-279010.5.peg.3195; <br>tRNA aminoacylation, Ala; <br>CBSS-257314.1.peg.488; <br>CBSS-281090.3.peg.464
CDS	Streptococcus	1309461	1308976	-3	-	486	FIG01114353: hypothetical protein	- none -
CDS	Streptococcus	1310070	1309765	-3	-	306	hypothetical protein	- none -
CDS	Streptococcus	1311310	1310156	-1	-	1155	YeeC-like protein	CBSS-316273.3.peg.2378
CDS	Streptococcus	1313234	1311303	-2	-	1932	FIG006126: DNA helicase, restriction/modification system component YeeB	CBSS-316273.3.peg.2378
CDS	Streptococcus	1316023	1313231	-1	-	2793	FIG045374: Type II restriction enzyme, methylase subunit YeeA	CBSS-316273.3.peg.2378
CDS	Streptococcus	1317360	1316290	-3	-	1071	ABC transporter, periplasmic spermidine putrescine-binding protein PotD (TC 3.A.1.11.1)	Polyamine Metabolism
CDS	Streptococcus	1318130	1317357	-2	-	774	Spermidine Putrescine ABC transporter permease component potC (TC_3.A.1.11.1)	Polyamine Metabolism
CDS	Streptococcus	1318933	1318127	-1	-	807	Spermidine Putrescine ABC transporter permease component PotB (TC 3.A.1.11.1)	Polyamine Metabolism
CDS	Streptococcus	1320071	1318914	-2	-	1158	Putrescine transport ATP-binding protein PotA (TC 3.A.1.11.1)	Polyamine Metabolism
CDS	Streptococcus	1321136	1320231	-2	-	906	UDP-N-acetylenolpyruvoylglucosamine reductase (EC 1.1.1.158)	UDP-N-acetylmuramate from Fructose-6-phosphate Biosynthesis; <br>Peptidoglycan Biosynthesis
CDS	Streptococcus	1322000	1321248	-2	-	753	FIG01114591: hypothetical protein	- none -
CDS	Streptococcus	1322741	1322010	-2	-	732	Alpha-acetolactate decarboxylase (EC 4.1.1.5)	Acetoin, butanediol metabolism; <br>Murein hydrolase regulation and cell death
CDS	Streptococcus	1323598	1323224	-1	-	375	hypothetical protein	- none -
CDS	Streptococcus	1324162	1325433	1	+	1272	Predicted transcriptional regulator of pyridoxine metabolism	Pyridoxin (Vitamin B6) Biosynthesis
CDS	Streptococcus	1326268	1325453	-1	-	816	Amino acid ABC transporter, amino acid-binding/permease protein	- none -
CDS	Streptococcus	1327078	1326425	-1	-	654	Phosphate transport system regulatory protein PhoU	Phosphate metabolism; <br>High affinity phosphate transporter and control of PHO regulon
CDS	Streptococcus	1327848	1327090	-3	-	759	Phosphate transport ATP-binding protein PstB (TC 3.A.1.7.1)	Phosphate metabolism; <br>High affinity phosphate transporter and control of PHO regulon
CDS	Streptococcus	1328664	1327861	-3	-	804	Phosphate transport ATP-binding protein PstB (TC 3.A.1.7.1)	Phosphate metabolism; <br>High affinity phosphate transporter and control of PHO regulon
CDS	Streptococcus	1329559	1328675	-1	-	885	Phosphate transport system permease protein PstA (TC 3.A.1.7.1)	Phosphate metabolism; <br>High affinity phosphate transporter and control of PHO regulon
CDS	Streptococcus	1330466	1329549	-2	-	918	Phosphate transport system permease protein PstC (TC 3.A.1.7.1)	Phosphate metabolism; <br>High affinity phosphate transporter and control of PHO regulon
CDS	Streptococcus	1331344	1330466	-1	-	879	Phosphate ABC transporter, periplasmic phosphate-binding protein PstS (TC 3.A.1.7.1)	Phosphate metabolism; <br>PhoR-PhoB two-component regulatory system; <br>High affinity phosphate transporter and control of PHO regulon
CDS	Streptococcus	1333334	1332030	-2	-	1305	tRNA and rRNA cytosine-C5-methylases	- none -
CDS	Streptococcus	1333994	1333335	-2	-	660	Inositol-1-monophosphatase (EC 3.1.3.25)	CBSS-1313.3.peg.147
CDS	Streptococcus	1334316	1334098	-3	-	219	FIG006438: hypothetical protein	CBSS-1313.3.peg.147
CDS	Streptococcus	1334681	1334376	-2	-	306	Transcriptional regulator SpxA1	Competence in Streptococci
CDS	Streptococcus	1335604	1334987	-1	-	618	COG4478, integral membrane protein	At5g47760
CDS	Streptococcus	1336367	1335594	-2	-	774	Hypothetical NagD-like phosphatase	At5g47760
CDS	Streptococcus	1337115	1336378	-3	-	738	Acyl-ACP thioesterase	- none -
CDS	Streptococcus	1338250	1337120	-1	-	1131	Putative coproporphyrinogen III oxidase of BS HemN-type, oxygen-independent (EC 1.3.99.22), in heat shock gene cluster	- none -
CDS	Streptococcus	1342196	1338426	-2	-	3771	Fucolectin-related protein	- none -
CDS	Streptococcus	1343277	1342882	-3	-	396	FIG01115301: hypothetical protein	- none -
CDS	Streptococcus	1343676	1343293	-3	-	384	General stress protein	- none -
CDS	Streptococcus	1344465	1343677	-3	-	789	Prolipoprotein diacylglyceryl transferase (EC 2.4.99.-)	Lipoprotein Biosynthesis
CDS	Streptococcus	1345393	1344458	-1	-	936	HPr kinase/phosphorylase (EC 2.7.1.-) (EC 2.7.4.-)	HPr catabolite repression system; <br>Mannitol Utilization
CDS	Streptococcus	1345490	1345681	2	+	192	N-ethylammeline chlorohydrolase	- none -
CDS	Streptococcus	1345897	1345721	-1	-	177	SSU ribosomal protein S21p	Macromolecular synthesis operon; <br>Ribosome SSU bacterial
CDS	Streptococcus	1346743	1346036	-1	-	708	Glucosamine-6-phosphate deaminase (EC 3.5.99.6)	Chitin and N-acetylglucosamine utilization; <br>UDP-N-acetylmuramate from Fructose-6-phosphate Biosynthesis; <br>Sialic Acid Metabolism
CDS	Streptococcus	1346894	1347922	2	+	1029	S-adenosylmethionine:tRNA ribosyltransferase-isomerase (EC 5.-.-.-)	tRNAmodification position 34; <br>Queuosine-Archaeosine Biosynthesis
CDS	Streptococcus	1349609	1348431	-2	-	1179	Choline binding protein A	Choline and Betaine Uptake and Betaine Biosynthesis
CDS	Streptococcus	1351446	1349587	-3	-	1860	hypothetical protein	- none -
CDS	Streptococcus	1352012	1351443	-2	-	570	Choline binding protein A	Choline and Betaine Uptake and Betaine Biosynthesis
CDS	Streptococcus	1352950	1352642	-1	-	309	acetyltransferase, GNAT family	- none -
CDS	Streptococcus	1353193	1353017	-1	-	177	acetyltransferase, GNAT family	- none -
CDS	Streptococcus	1354367	1353543	-2	-	825	NAD synthetase (EC 6.3.1.5)	NAD experimental; <br>NAD and NADP cofactor biosynthesis global
CDS	Streptococcus	1355824	1354364	-1	-	1461	Nicotinate phosphoribosyltransferase (EC 2.4.2.11)	NAD experimental; <br>NAD and NADP cofactor biosynthesis global
CDS	Streptococcus	1356428	1355940	-2	-	489	FIG01119634: hypothetical protein	- none -
CDS	Streptococcus	1356627	1356418	-3	-	210	Transcriptional repressor	- none -
CDS	Streptococcus	1357741	1357013	-1	-	729	FIG01114861: hypothetical protein	- none -
CDS	Streptococcus	1358602	1357757	-1	-	846	ABC transporter, ATP-binding protein	- none -
CDS	Streptococcus	1359185	1358985	-2	-	201	peptidase, U32 family small subunit [C1]	- none -
CDS	Streptococcus	1359245	1360225	2	+	981	DNA modification methyltransferase (EC 2.1.1.-)	- none -
CDS	Streptococcus	1361863	1360301	-1	-	1563	GMP synthase [glutamine-hydrolyzing] (EC 6.3.5.2)	Purine conversions
CDS	Streptococcus	1362020	1362703	2	+	684	Transcriptional regulator in cluster with beta-lactamase, GntR family	Beta-lactamase cluster in Streptococcus
CDS	Streptococcus	1363749	1362853	-3	-	897	Drug/metabolite transporter (DMT) superfamily protein	Beta-lactamase cluster in Streptococcus
CDS	Streptococcus	1364693	1363758	-2	-	936	Beta-lactamase, class C	Beta-lactamase cluster in Streptococcus
CDS	Streptococcus	1365415	1364690	-1	-	726	C3-degrading proteinase	Beta-lactamase cluster in Streptococcus
CDS	Streptococcus	1365747	1365499	-3	-	249	N-Acetylneuraminate cytidylyltransferase (EC 2.7.7.43) / Platelet activating factor	Sialic Acid Metabolism
CDS	Streptococcus	1366133	1365771	-2	-	363	N-Acetylneuraminate cytidylyltransferase (EC 2.7.7.43) / Platelet activating factor	Sialic Acid Metabolism
CDS	Streptococcus	1366962	1366135	-3	-	828	Hydrolase in cluster with beta-lactamase (HAD superfamily)	Beta-lactamase cluster in Streptococcus
CDS	Streptococcus	1367570	1367202	-2	-	369	IS1381, transposase OrfB	- none -
CDS	Streptococcus	1367721	1367581	-3	-	141	IS1381, transposase OrfB	- none -
CDS	Streptococcus	1369120	1367699	-1	-	1422	Multidrug resistance efflux pump PmrA	Multidrug Resistance Efflux Pumps
CDS	Streptococcus	1369712	1369107	-2	-	606	Dephospho-CoA kinase (EC 2.7.1.24)	Coenzyme A Biosynthesis
CDS	Streptococcus	1370536	1369712	-1	-	825	Formamidopyrimidine-DNA glycosylase (EC 3.2.2.23)	DNA Repair Base Excision
CDS	Streptococcus	1371484	1370585	-1	-	900	GTP-binding protein Era	Universal GTPases; <br>COG1399; <br>Bacterial Cell Division; <br>CBSS-176299.4.peg.1292
CDS	Streptococcus	1371896	1371501	-2	-	396	Diacylglycerol kinase (EC 2.7.1.107)	Glycerolipid and Glycerophospholipid Metabolism in Bacteria
CDS	Streptococcus	1372374	1371877	-3	-	498	FIG000233: metal-dependent hydrolase	- none -
CDS	Streptococcus	1372479	1374134	3	+	1656	Fibronectin/fibrinogen-binding protein	- none -
CDS	Streptococcus	1376039	1374195	-2	-	1845	Endo-beta-N-acetylglucosaminidase (EC 3.2.1.96)	- none -
CDS	Streptococcus	1377076	1376138	-1	-	939	Dihydroorotate dehydrogenase, catalytic subunit (EC 1.3.3.1)	De Novo Pyrimidine Synthesis
CDS	Streptococcus	1377887	1377087	-2	-	801	Dihydroorotate dehydrogenase electron transfer subunit (EC 1.3.3.1)	De Novo Pyrimidine Synthesis
CDS	Streptococcus	1378517	1378137	-2	-	381	Lactoylglutathione lyase (EC 4.4.1.5)	Methylglyoxal Metabolism; <br>Glutathione: Non-redox reactions
CDS	Streptococcus	1378934	1378575	-2	-	360	LSU ribosomal protein L20p	Ribosome LSU bacterial
CDS	Streptococcus	1379186	1378986	-2	-	201	LSU ribosomal protein L35p	Ribosome LSU bacterial
CDS	Streptococcus	1379776	1379219	-1	-	558	Translation initiation factor 3	Translation initiation factors bacterial
CDS	Streptococcus	1381244	1380060	-2	-	1185	FIG01113988: hypothetical protein	- none -
CDS	Streptococcus	1381834	1381241	-1	-	594	ABC transporter ATP-binding protein	- none -
CDS	Streptococcus	1382001	1381867	-3	-	135	FIG01115702: hypothetical protein	- none -
CDS	Streptococcus	1383033	1382230	-3	-	804	IS1381, transposase OrfB	- none -
CDS	Streptococcus	1383247	1383131	-1	-	117	hypothetical protein	- none -
CDS	Streptococcus	1383637	1383380	-1	-	258	FIG01114118: hypothetical protein	- none -
CDS	Streptococcus	1385716	1383680	-1	-	2037	Glycyl-tRNA synthetase beta chain (EC 6.1.1.14)	tRNA aminoacylation, Gly
CDS	Streptococcus	1386845	1385928	-2	-	918	Glycyl-tRNA synthetase alpha chain (EC 6.1.1.14)	tRNA aminoacylation, Gly
CDS	Streptococcus	1387974	1387213	-3	-	762	FIG01113978: hypothetical protein	- none -
CDS	Streptococcus	1389089	1388247	-2	-	843	oxidoreductase of aldo/keto reductase family, subgroup 1	- none -
CDS	Streptococcus	1390541	1389204	-2	-	1338	Peptidoglycan N-acetylglucosamine deacetylase (EC 3.5.1.-)	Polysaccharide deacetylases
CDS	Streptococcus	1391429	1390830	-2	-	600	hypothetical protein	- none -
CDS	Streptococcus	1391986	1391858	-1	-	129	hypothetical protein	- none -
CDS	Streptococcus	1393007	1392033	-2	-	975	competence-induced protein Ccs16	- none -
CDS	Streptococcus	1393204	1394181	1	+	978	oxidoreductase, Gfo/Idh/MocA family	- none -
CDS	Streptococcus	1394178	1395260	3	+	1083	ATP-dependent RNA helicase YfmL	ATP-dependent RNA helicases, bacterial
CDS	Streptococcus	1395387	1395253	-3	-	135	hypothetical protein	- none -
CDS	Streptococcus	1395688	1395338	-1	-	351	N-ethylammeline chlorohydrolase	- none -
CDS	Streptococcus	1396981	1395785	-1	-	1197	Translation elongation factor Tu	Universal GTPases; <br>Translation elongation factors bacterial
CDS	Streptococcus	1397644	1397874	1	+	231	IS1239, transposase, IS30 family	- none -
CDS	Streptococcus	1399265	1398396	-2	-	870	Aquaporin / Glycerol uptake facilitator protein	Dihydroxyacetone kinases; <br>Glycerol and Glycerol-3-phosphate Uptake and Utilization; <br>Osmoregulation
CDS	Streptococcus	1400312	1399488	-2	-	825	Cell wall surface anchor family protein	Sortase
CDS	Streptococcus	1403829	1400317	-3	-	3513	Cell wall surface anchor family protein	Sortase
CDS	Streptococcus	1404120	1405838	3	+	1719	Phosphoglucomutase (EC 5.4.2.2)	Glycogen metabolism
CDS	Streptococcus	1405950	1406297	3	+	348	Bacterocin transport accessory protein	Bacteriocin-like peptides Blp
CDS	Streptococcus	1407412	1406576	-1	-	837	Amino acid ABC transporter, amino acid-binding protein	- none -
CDS	Streptococcus	1408054	1407425	-1	-	630	ABC-type polar amino acid transport system, ATPase component	- none -
CDS	Streptococcus	1408705	1408064	-1	-	642	ABC transporter membrane-spanning permease - glutamine transport	- none -
CDS	Streptococcus	1410080	1408851	-2	-	1230	TPR-repeat-containing protein	- none -
CDS	Streptococcus	1411236	1410070	-3	-	1167	Hypothetical protein SPy1011	- none -
CDS	Streptococcus	1411380	1412393	3	+	1014	6-phosphogluconolactonase (EC 3.1.1.31)	Pentose phosphate pathway
CDS	Streptococcus	1412608	1412390	-1	-	219	N-ethylammeline chlorohydrolase	- none -
CDS	Streptococcus	1413146	1412727	-2	-	420	ATP synthase epsilon chain (EC 3.6.3.14)	F0F1-type ATP synthase
CDS	Streptococcus	1414563	1413157	-3	-	1407	ATP synthase beta chain (EC 3.6.3.14)	F0F1-type ATP synthase
CDS	Streptococcus	1415527	1414649	-1	-	879	ATP synthase gamma chain (EC 3.6.3.14)	F0F1-type ATP synthase
CDS	Streptococcus	1417048	1415543	-1	-	1506	ATP synthase alpha chain (EC 3.6.3.14)	F0F1-type ATP synthase
CDS	Streptococcus	1417599	1417063	-3	-	537	ATP synthase delta chain (EC 3.6.3.14)	F0F1-type ATP synthase
CDS	Streptococcus	1418093	1417599	-2	-	495	ATP synthase B chain (EC 3.6.3.14)	F0F1-type ATP synthase
CDS	Streptococcus	1418823	1418107	-3	-	717	ATP synthase A chain (EC 3.6.3.14)	F0F1-type ATP synthase
CDS	Streptococcus	1419058	1418858	-1	-	201	ATP synthase C chain (EC 3.6.3.14)	F0F1-type ATP synthase; <br>Iojap
CDS	Streptococcus	1419901	1419488	-1	-	414	Acetyltransferase (EC 2.3.1.-)	- none -
CDS	Streptococcus	1420127	1420633	2	+	507	hypothetical protein	- none -
CDS	Streptococcus	1420665	1421174	3	+	510	Transposase	- none -
CDS	Streptococcus	1421818	1421336	-1	-	483	Transcription elongation factor GreA	Transcription factors bacterial
CDS	Streptococcus	1423481	1421880	-2	-	1602	FIG004453: protein YceG like	COG1399; <br>CBSS-281090.3.peg.464
CDS	Streptococcus	1424056	1423562	-1	-	495	putative arylalkylamine n-acetyltransferase	- none -
CDS	Streptococcus	1424514	1424053	-3	-	462	putative arylalkylamine n-acetyltransferase	- none -
CDS	Streptococcus	1425858	1424524	-3	-	1335	UDP-N-acetylmuramate--alanine ligase (EC 6.3.2.8)	cell division cluster containing FtsQ; <br>Peptidoglycan biosynthesis--gjo; <br>Peptidoglycan Biosynthesis
CDS	Streptococcus	1426486	1425869	-1	-	618	FIG01114240: hypothetical protein	- none -
CDS	Streptococcus	1429632	1426534	-3	-	3099	SWF/SNF family helicase	- none -
CDS	Streptococcus	1430891	1429725	-2	-	1167	Aminotransferase, class II	- none -
CDS	Streptococcus	1431993	1430899	-3	-	1095	Cystathionine gamma-synthase (EC 2.5.1.48)	Methionine Biosynthesis
CDS	Streptococcus	1432279	1432121	-1	-	159	N-ethylammeline chlorohydrolase	- none -
CDS	Streptococcus	1432809	1432354	-3	-	456	FIG01116889: hypothetical protein	- none -
CDS	Streptococcus	1435081	1433123	-1	-	1959	Oligopeptide ABC transporter, periplasmic oligopeptide-binding protein OppA (TC 3.A.1.5.1)	ABC transporter oligopeptide (TC 3.A.1.5.1)
CDS	Streptococcus	1436909	1435287	-2	-	1623	Export protein for polysaccharides and teichoic acids	- none -
CDS	Streptococcus	1437015	1438460	3	+	1446	UDP-N-acetylmuramoylalanyl-D-glutamate--L-lysine ligase (EC 6.3.2.7)	Peptidoglycan biosynthesis--gjo
CDS	Streptococcus	1438702	1438505	-1	-	198	FIG01115314: hypothetical protein	- none -
CDS	Streptococcus	1439398	1438802	-1	-	597	FIG01114725: hypothetical protein	- none -
CDS	Streptococcus	1439947	1439435	-1	-	513	Conserved domain protein	- none -
CDS	Streptococcus	1440968	1440033	-2	-	936	Manganese-dependent inorganic pyrophosphatase (EC 3.6.1.1)	Phosphate metabolism
CDS	Streptococcus	1441338	1441051	-3	-	288	COG2827: putative endonuclease containing a URI domain	- none -
CDS	Streptococcus	1442077	1441328	-1	-	750	COG4123: Predicted O-methyltransferase	- none -
CDS	Streptococcus	1442490	1442131	-3	-	360	General stress protein 13	- none -
CDS	Streptococcus	1443892	1442492	-1	-	1401	Streptococcal lipoprotein rotamase A; Peptidyl-prolyl cis-trans isomerase (EC 5.2.1.8)	Queuosine-Archaeosine Biosynthesis
CDS	Streptococcus	1444477	1443974	-1	-	504	acetyltransferase, GNAT family	- none -
CDS	Streptococcus	1444990	1444751	-1	-	240	SSU ribosomal protein S18p	Ribosome SSU bacterial
CDS	Streptococcus	1445492	1445022	-2	-	471	Single-stranded DNA-binding protein	DNA repair, bacterial RecFOR pathway; <br>DNA repair, bacterial
CDS	Streptococcus	1445794	1445504	-1	-	291	SSU ribosomal protein S6p	Ribosome SSU bacterial
CDS	Streptococcus	1447290	1445947	-3	-	1344	Asparaginyl-tRNA synthetase (EC 6.1.1.22)	tRNA aminoacylation, Glu and Gln; <br>tRNA aminoacylation, Asp and Asn
CDS	Streptococcus	1447675	1447310	-1	-	366	Lactoylglutathione lyase and related lyases	- none -
CDS	Streptococcus	1448855	1447668	-2	-	1188	Aspartate aminotransferase (EC 2.6.1.1)	Threonine and Homoserine Biosynthesis; <br>Glutamine, Glutamate, Aspartate and Asparagine Biosynthesis; <br>Iojap
CDS	Streptococcus	1449340	1448852	-1	-	489	FIG01114896: hypothetical protein	- none -
CDS	Streptococcus	1449598	1450146	1	+	549	FIG01114141: hypothetical protein	- none -
CDS	Streptococcus	1450999	1450271	-1	-	729	UPF0246 protein YaaA	YaaA
CDS	Streptococcus	1451332	1451183	-1	-	150	FIG01114656: hypothetical protein	- none -
CDS	Streptococcus	1451352	1451507	3	+	156	N-ethylammeline chlorohydrolase	- none -
CDS	Streptococcus	1453121	1451526	-2	-	1596	Cell shape-determining protein	- none -
CDS	Streptococcus	1453543	1453133	-1	-	411	Peptide deformylase (EC 3.5.1.88)	Translation termination factors bacterial
CDS	Streptococcus	1453672	1453785	1	+	114	N-ethylammeline chlorohydrolase	- none -
CDS	Streptococcus	1454601	1453804	-3	-	798	Glutathione S-transferase, Streptococcal type (EC 2.5.1.18)	Glutathione: Non-redox reactions
CDS	Streptococcus	1457310	1454614	-3	-	2697	Calcium-transporting ATPase (EC 3.6.3.8)	- none -
CDS	Streptococcus	1457618	1458802	2	+	1185	Cobalt-zinc-cadmium resistance protein	Cobalt-zinc-cadmium resistance
CDS	Streptococcus	1460711	1458840	-2	-	1872	COG0488: ATPase components of ABC transporters with duplicated ATPase domains	Folate Biosynthesis
CDS	Streptococcus	1461892	1460708	-1	-	1185	tRNA nucleotidyltransferase (EC 2.7.7.21) (EC 2.7.7.25)	tRNA nucleotidyltransferase
CDS	Streptococcus	1462671	1461904	-3	-	768	Dihydrodipicolinate reductase (EC 1.3.1.26)	Lysine Biosynthesis DAP Pathway; <br>Lysine Biosynthesis DAP Pathway, GJO scratch
CDS	Streptococcus	1463908	1463060	-1	-	849	DegV family protein	- none -
CDS	Streptococcus	1464284	1463910	-2	-	375	Hypothetical protein SP1558	- none -
CDS	Streptococcus	1465710	1464358	-3	-	1353	Phosphoglucosamine mutase (EC 5.4.2.10)	UDP-N-acetylmuramate from Fructose-6-phosphate Biosynthesis; <br>COG2509; <br>Sialic Acid Metabolism
CDS	Streptococcus	1466514	1465735	-3	-	780	uncharacterized secreted protein, YBBR Bacillus subtilis homolog	COG2509
CDS	Streptococcus	1467358	1466501	-1	-	858	Hypothetical protein YbbP, contains nucleotide-binding domain of DisA bacterial checkpoint controller	COG2509
CDS	Streptococcus	1467493	1468461	1	+	969	Thioredoxin reductase (EC 1.8.1.9)	pyrimidine conversions; <br>Thioredoxin-disulfide reductase
CDS	Streptococcus	1469011	1469586	1	+	576	hypothetical protein	- none -
CDS	Streptococcus	1470705	1469794	-3	-	912	Cytoplasmic hypothetical protein DUF199, a subgroup	- none -
CDS	Streptococcus	1471679	1470702	-2	-	978	Hypothetical protein UPF0052	- none -
CDS	Streptococcus	1472566	1471676	-1	-	891	Hypothetical ATP-binding protein UPF0042, contains P-loop	- none -
CDS	Streptococcus	1472998	1472618	-1	-	381	Endoribonuclease L-PSP	CBSS-176299.4.peg.1996A; <br>Iojap
CDS	Streptococcus	1473596	1473009	-2	-	588	GTP-binding protein EngB	Universal GTPases
CDS	Streptococcus	1474813	1473605	-1	-	1209	ATP-dependent Clp protease ATP-binding subunit ClpX	Proteolysis in bacteria, ATP-dependent
CDS	Streptococcus	1475044	1474874	-1	-	171	FIG01114612: hypothetical protein	- none -
CDS	Streptococcus	1475550	1475044	-3	-	507	Dihydrofolate reductase (EC 1.5.1.3)	Folate Biosynthesis
CDS	Streptococcus	1476198	1475680	-3	-	519	Non-specific DNA-binding protein Dps / Iron-binding ferritin-like antioxidant protein / Ferroxidase (EC 1.16.3.1)	Oxidative stress; <br>Oxidative stress; <br>Oxidative stress
CDS	Streptococcus	1477892	1476435	-2	-	1458	Cell wall-associated murein hydrolase LytC	Fratricide in Streptococcus
CDS	Streptococcus	1478721	1477963	-3	-	759	Triosephosphate isomerase (EC 5.3.1.1)	Dihydroxyacetone kinases; <br>CBSS-331978.3.peg.2915; <br>Glycolysis and Gluconeogenesis
CDS	Streptococcus	1479496	1478819	-1	-	678	Chromosome replication initiation protein dnaD	Control of cell elongation - division cycle in Bacilli
CDS	Streptococcus	1480449	1479505	-3	-	945	Homoserine O-succinyltransferase (EC 2.3.1.46)	Methionine Biosynthesis
CDS	Streptococcus	1480564	1480433	-1	-	132	hypothetical protein	- none -
CDS	Streptococcus	1480685	1480515	-2	-	171	N-ethylammeline chlorohydrolase	- none -
CDS	Streptococcus	1481342	1480830	-2	-	513	Adenine phosphoribosyltransferase (EC 2.4.2.7)	Stringent Response, (p)ppGpp metabolism; <br>cAMP signaling in bacteria; <br>Purine conversions
CDS	Streptococcus	1482745	1481615	-1	-	1131	Multiple sugar ABC transporter, ATP-binding protein	Maltose and Maltodextrin Utilization; <br>Fructooligosaccharides(FOS) and Raffinose Utilization
CDS	Streptococcus	1483775	1483200	-2	-	576	Nicotinamidase (EC 3.5.1.19)	Housecleaning enzymes; <br>cAMP signaling in bacteria; <br>NAD experimental; <br>Iojap; <br>NAD and NADP cofactor biosynthesis global
CDS	Streptococcus	1484563	1483775	-1	-	789	GTP-sensing transcriptional pleiotropic repressor codY	- none -
CDS	Streptococcus	1484775	1485941	3	+	1167	transposase, IS30 family, putative, truncation	- none -
CDS	Streptococcus	1486031	1486150	2	+	120	hypothetical protein	- none -
CDS	Streptococcus	1487936	1486362	-2	-	1575	Cold-shock DEAD-box protein A	ATP-dependent RNA helicases, bacterial
CDS	Streptococcus	1489360	1488134	-1	-	1227	Major facilitator:Oxalate:Formate Antiporter	- none -
CDS	Streptococcus	1489554	1490870	3	+	1317	Putative Dihydrolipoamide dehydrogenase (EC 1.8.1.4); Mercuric ion reductase (EC 1.16.1.1); PF00070 family, FAD-dependent NAD(P)-disulphide oxidoreductase	Mercury resistance operon; <br>Mercuric reductase; <br>Mercuric reductase
CDS	Streptococcus	1491074	1492417	2	+	1344	proposed amino acid ligase found clustered with an amidotransferase	- none -
CDS	Streptococcus	1492417	1493199	1	+	783	Putative amidotransferase similar to cobyric acid synthase	- none -
CDS	Streptococcus	1493327	1494409	2	+	1083	Proline dipeptidase (EC 3.4.13.9)	- none -
CDS	Streptococcus	1495696	1494428	-1	-	1269	Sensor histidine kinase	- none -
CDS	Streptococcus	1496403	1495696	-3	-	708	Autolysin response regulator	- none -
CDS	Streptococcus	1496844	1497977	3	+	1134	HesA/MoeB/ThiF family protein	- none -
CDS	Streptococcus	1497974	1498885	2	+	912	ABC transporter, ATP-binding/permease protein	- none -
CDS	Streptococcus	1498887	1499609	3	+	723	O-antigen export system permease protein RfbD	- none -
CDS	Streptococcus	1499658	1500131	3	+	474	conserved domain protein	- none -
CDS	Streptococcus	1500739	1500278	-1	-	462	Substrate-specific component PdxU2 of predicted pyridoxin-related ECF transporter	ECF class transporters
CDS	Streptococcus	1501490	1500717	-2	-	774	Novel pyridoxal kinase, thiD family (EC 2.7.1.35)	- none -
CDS	Streptococcus	1502229	1501480	-3	-	750	tRNA pseudouridine synthase A (EC 4.2.1.70) ## tRNA Psi38, Psi39 and Psi40	tRNA processing; <br>Colicin V and Bacteriocin Production Cluster
CDS	Streptococcus	1503693	1502542	-3	-	1152	Major facilitator superfamily transporter-permease	- none -
CDS	Streptococcus	1503665	1503805	2	+	141	hypothetical protein	- none -
CDS	Streptococcus	1504562	1503933	-2	-	630	FIG01115025: hypothetical protein	- none -
CDS	Streptococcus	1504903	1504565	-1	-	339	Alkylphosphonate utilization operon protein PhnA	- none -
CDS	Streptococcus	1505705	1505034	-2	-	672	Cytidylate kinase (EC 2.7.4.14)	pyrimidine conversions
CDS	Streptococcus	1506190	1505714	-1	-	477	FIG01114090: hypothetical protein	- none -
CDS	Streptococcus	1506331	1506444	1	+	114	Ferredoxin	Soluble cytochromes and functionally related electron carriers
CDS	Streptococcus	1507292	1506648	-2	-	645	FIG01117545: hypothetical protein	- none -
CDS	Streptococcus	1508420	1507467	-2	-	954	Glycosyl transferase, family 2	- none -
CDS	Streptococcus	1509423	1508404	-3	-	1020	UDP-glucose 4-epimerase (EC 5.1.3.2)	Lactose and Galactose Uptake and Utilization
CDS	Streptococcus	1509761	1509402	-2	-	360	FIG01115292: hypothetical protein	- none -
CDS	Streptococcus	1510871	1509768	-2	-	1104	Glycine/D-amino acid oxidases family	- none -
CDS	Streptococcus	1511722	1511162	-1	-	561	hypothetical protein	- none -
CDS	Streptococcus	1511927	1511802	-2	-	126	hypothetical protein	- none -
CDS	Streptococcus	1512364	1512516	1	+	153	hypothetical protein	- none -
CDS	Streptococcus	1519643	1512681	-2	-	6963	Cell wall associated fibronectin-binding protein	- none -
CDS	Streptococcus	1520858	1520061	-2	-	798	FIG042796: Hypothetical protein	CBSS-349161.4.peg.2417
CDS	Streptococcus	1521522	1520845	-3	-	678	Putative tRNA-m1A22 methylase	CBSS-349161.4.peg.2417
CDS	Streptococcus	1523959	1521623	-1	-	2337	Cadmium-transporting ATPase (EC 3.6.3.3)	Cobalt-zinc-cadmium resistance; <br>Cadmium resistance
CDS	Streptococcus	1524091	1524840	1	+	750	1-acyl-sn-glycerol-3-phosphate acyltransferase (EC 2.3.1.51)	Glycerolipid and Glycerophospholipid Metabolism in Bacteria; <br>Phosphate metabolism
CDS	Streptococcus	1525742	1525131	-2	-	612	Cadmium resistance protein	Cadmium resistance
CDS	Streptococcus	1526826	1526557	-3	-	270	SSU ribosomal protein S15p (S13e)	Ribosome SSU bacterial
CDS	Streptococcus	1527020	1527373	2	+	354	FIG01119008: hypothetical protein	- none -
CDS	Streptococcus	1527658	1527981	1	+	324	FIG01113993: hypothetical protein	- none -
CDS	Streptococcus	1528035	1529978	3	+	1944	Threonyl-tRNA synthetase (EC 6.1.1.3)	tRNA aminoacylation, Thr
CDS	Streptococcus	1530999	1530025	-3	-	975	Histidine kinase	- none -
CDS	Streptococcus	1531669	1530992	-1	-	678	Two-component response regulator	- none -
CDS	Streptococcus	1531825	1532898	1	+	1074	Esterase/lipase	- none -
CDS	Streptococcus	1533059	1532946	-2	-	114	N-ethylammeline chlorohydrolase	- none -
CDS	Streptococcus	1533544	1533107	-1	-	438	Rrf2 family transcriptional regulator, group III	Rrf2 family transcriptional regulators
CDS	Streptococcus	1534462	1533620	-1	-	843	Diadenosine tetraphosphatase and related serine/threonine protein phosphatases	- none -
CDS	Streptococcus	1534574	1535224	2	+	651	Mn-dependent transcriptional regulator MntR	- none -
CDS	Streptococcus	1535522	1535361	-2	-	162	hypothetical protein	- none -
CDS	Streptococcus	1536282	1535839	-3	-	444	D-tyrosyl-tRNA(Tyr) deacylase	CBSS-342610.3.peg.283; <br>Stringent Response, (p)ppGpp metabolism; <br>D-tyrosyl-tRNA(Tyr) deacylase
CDS	Streptococcus	1538534	1536312	-2	-	2223	GTP pyrophosphokinase (EC 2.7.6.5), (p)ppGpp synthetase I	Stringent Response, (p)ppGpp metabolism; <br>CBSS-176299.4.peg.1292
CDS	Streptococcus	1538825	1539160	2	+	336	N-ethylammeline chlorohydrolase	- none -
CDS	Streptococcus	1539111	1539374	3	+	264	hypothetical protein	- none -
CDS	Streptococcus	1539498	1540127	3	+	630	Hydroxyacylglutathione hydrolase (EC 3.1.2.6)	Cobalt-zinc-cadmium resistance; <br>Methylglyoxal Metabolism; <br>Glutathione: Non-redox reactions
CDS	Streptococcus	1540165	1540380	1	+	216	N-ethylammeline chlorohydrolase	- none -
CDS	Streptococcus	1543279	1540541	-1	-	2739	hypothetical protein	- none -
CDS	Streptococcus	1544328	1543675	-3	-	654	Resolvase/integrase	- none -
CDS	Streptococcus	1546403	1544511	-2	-	1893	Neutral endopeptidase O (EC 3.4.24.-)	- none -
CDS	Streptococcus	1546785	1547900	3	+	1116	Probable molybdopterin biosynthesis protein moeB	- none -
CDS	Streptococcus	1547893	1549086	1	+	1194	MFS general substrate transporter	- none -
CDS	Streptococcus	1549558	1550280	1	+	723	Manganese ABC transporter, ATP-binding protein SitB	- none -
CDS	Streptococcus	1550277	1551125	3	+	849	Manganese ABC transporter, inner membrane permease protein SitD	- none -
CDS	Streptococcus	1551160	1552089	1	+	930	Manganese ABC transporter, periplasmic-binding protein SitA	- none -
CDS	Streptococcus	1552212	1552703	3	+	492	Thiol peroxidase, Tpx-type (EC 1.11.1.15)	CBSS-257314.1.peg.752; <br>Thioredoxin-disulfide reductase
CDS	Streptococcus	1555621	1552913	-1	-	2709	ABC transporter permease protein	- none -
CDS	Streptococcus	1556324	1555623	-2	-	702	ABC transporter ATP-binding protein YvcR	- none -
CDS	Streptococcus	1557135	1556443	-3	-	693	Phosphoglycerate mutase (EC 5.4.2.1)	Glycolysis and Gluconeogenesis
CDS	Streptococcus	1560073	1557281	-1	-	2793	Isoleucyl-tRNA synthetase (EC 6.1.1.5)	tRNA aminoacylation, Ile; <br>Cell Division Cluster
CDS	Streptococcus	1561207	1560326	-1	-	882	Cell division initiation protein DivIVA	Bacterial Cytoskeleton; <br>Bacterial Cell Division; <br>COG2302; <br>Cell Division Cluster
CDS	Streptococcus	1562001	1561216	-3	-	786	FIG001583: hypothetical protein, contains S4-like RNA binding domain	COG2302; <br>Cell Division Cluster
CDS	Streptococcus	1562261	1561998	-2	-	264	Cell division protein YlmG/Ycf19 (putative), YggT family	COG2302; <br>Cell Division Cluster
CDS	Streptococcus	1562806	1562261	-1	-	546	FIG001960: FtsZ-interacting protein related to cell division	Cell Division Cluster
CDS	Streptococcus	1563487	1562816	-1	-	672	Hypothetical protein YggS, proline synthase co-transcribed bacterial homolog PROSC	COG2302; <br>Cell Division Cluster; <br>A Hypothetical Protein Related to Proline Metabolism
CDS	Streptococcus	1564751	1563492	-2	-	1260	Cell division protein FtsZ (EC 3.4.24.-)	Bacterial Cytoskeleton; <br>Bacterial Cell Division; <br>COG2302; <br>cell division core of larger cluster; <br>Cell Division Cluster; <br>cell division cluster containing FtsQ
CDS	Streptococcus	1566141	1564768	-3	-	1374	Cell division protein FtsA	Bacterial Cytoskeleton; <br>Bacterial Cell Division; <br>COG2302; <br>cell division core of larger cluster; <br>Cell Division Cluster; <br>cell division cluster containing FtsQ
CDS	Streptococcus	1567064	1566360	-2	-	705	membrane protein, putative	- none -
CDS	Streptococcus	1568532	1567159	-3	-	1374	UDP-N-acetylmuramoylalanyl-D-glutamyl-2,6-diaminopimelate--D-alanyl-D-alanine ligase (EC 6.3.2.10)	Peptidoglycan biosynthesis--gjo; <br>Peptidoglycan Biosynthesis
CDS	Streptococcus	1569659	1568616	-2	-	1044	D-alanine--D-alanine ligase (EC 6.3.2.4)	cell division cluster containing FtsQ; <br>Peptidoglycan biosynthesis--gjo; <br>Peptidoglycan Biosynthesis
CDS	Streptococcus	1570431	1569835	-3	-	597	Recombination protein RecR	DNA repair, bacterial RecFOR pathway; <br>DNA processing cluster; <br>DNA-replication
CDS	Streptococcus	1572484	1570442	-1	-	2043	Cell division protein FtsI [Peptidoglycan synthetase] (EC 2.4.1.129)	Bacterial Cytoskeleton; <br>Bacterial Cell Division; <br>16S rRNA modification within P site of ribosome; <br>Peptidoglycan Biosynthesis
CDS	Streptococcus	1572803	1573654	2	+	852	Sialic acid utilization regulator, RpiR family	Sialic Acid Metabolism
CDS	Streptococcus	1574066	1573716	-2	-	351	hypothetical protein	- none -
CDS	Streptococcus	1574343	1574056	-3	-	288	DNA-damage-inducible protein J	DNA repair, bacterial; <br>Toxin-antitoxin systems (other than RelBE and MazEF)
CDS	Streptococcus	1575324	1574440	-3	-	885	N-acetylmannosamine kinase (EC 2.7.1.60)	Sialic Acid Metabolism
CDS	Streptococcus	1576259	1575342	-2	-	918	N-acetylneuraminate lyase (EC 4.1.3.3)	Sialic Acid Metabolism
CDS	Streptococcus	1577073	1576429	-3	-	645	FIG01114161: hypothetical protein	- none -
CDS	Streptococcus	1577953	1577357	-1	-	597	FIG01116182: hypothetical protein	- none -
CDS	Streptococcus	1578480	1578028	-3	-	453	Putative sugar isomerase involved in processing of exogenous sialic acid	Sialic Acid Metabolism
CDS	Streptococcus	1579547	1578708	-2	-	840	ABC transporter, predicted N-acetylneuraminate transport system permease protein 2	Sialic Acid Metabolism
CDS	Streptococcus	1580450	1579563	-2	-	888	ABC transporter, predicted N-acetylneuraminate transport system permease protein 1	Sialic Acid Metabolism
CDS	Streptococcus	1582010	1580682	-2	-	1329	ABC transporter, predicted N-acetylneuraminate-binding protein	Sialic Acid Metabolism
CDS	Streptococcus	1583615	1582134	-2	-	1482	PTS system, N-acetylglucosamine-specific IIA component (EC 2.7.1.69) / PTS system, N-acetylglucosamine-specific IIB component (EC 2.7.1.69) / PTS system, N-acetylglucosamine-specific IIC component (EC 2.7.1.69)	Chitin and N-acetylglucosamine utilization; <br>Chitin and N-acetylglucosamine utilization; <br>Chitin and N-acetylglucosamine utilization; <br>Sialic Acid Metabolism; <br>Sialic Acid Metabolism; <br>Sialic Acid Metabolism
CDS	Streptococcus	1584370	1583672	-1	-	699	N-acetylmannosamine-6-phosphate 2-epimerase (EC 5.1.3.9)	Sialic Acid Metabolism
CDS	Streptococcus	1585653	1584550	-3	-	1104	Oxidoreductase (EC 1.1.1.-)	- none -
CDS	Streptococcus	1587758	1585665	-2	-	2094	Sialidase (EC 3.2.1.18)	Galactosylceramide and Sulfatide metabolism; <br>Sialic Acid Metabolism
CDS	Streptococcus	1588609	1587776	-1	-	834	Maltose/maltodextrin ABC transporter, permease protein MalG	Maltose and Maltodextrin Utilization
CDS	Streptococcus	1589493	1588609	-3	-	885	ABC transporter membrane-spanning permease, sugar transport YcjO	- none -
CDS	Streptococcus	1590909	1589572	-3	-	1338	ABC transporter substrate-binding protein - sugar transport	- none -
CDS	Streptococcus	1591380	1590928	-3	-	453	probable beta-D-galactosidase	Galactosylceramide and Sulfatide metabolism
CDS	Streptococcus	1592929	1592633	-1	-	297	FIG01116171: hypothetical protein	- none -
CDS	Streptococcus	1593666	1593085	-3	-	582	FIG01116171: hypothetical protein	- none -
CDS	Streptococcus	1594059	1593757	-3	-	303	hypothetical protein	- none -
CDS	Streptococcus	1598085	1594348	-3	-	3738	Choline binding protein A	Choline and Betaine Uptake and Betaine Biosynthesis
CDS	Streptococcus	1601933	1598847	-2	-	3087	Sialidase (EC 3.2.1.18)	Galactosylceramide and Sulfatide metabolism; <br>Sialic Acid Metabolism
CDS	Streptococcus	1602214	1602098	-1	-	117	Sialidase (EC 3.2.1.18)	Galactosylceramide and Sulfatide metabolism; <br>Sialic Acid Metabolism
CDS	Streptococcus	1602798	1602571	-3	-	228	FIG01114788: hypothetical protein	- none -
CDS	Streptococcus	1603153	1603305	1	+	153	N-ethylammeline chlorohydrolase	- none -
CDS	Streptococcus	1604548	1603592	-1	-	957	Acetyl xylan esterase 1; Cephalosporin-C deacetylase (EC 3.1.1.41)	- none -
CDS	Streptococcus	1606884	1604869	-3	-	2016	ATP-dependent DNA helicase RecG (EC 3.6.1.-)	A Gram-positive cluster that relates ribosomal protein L28P to a set of uncharacterized proteins; <br>DNA-replication; <br>Transcription factors bacterial
CDS	Streptococcus	1608006	1606903	-3	-	1104	Alanine racemase (EC 5.1.1.1)	Alanine biosynthesis; <br>Pyruvate Alanine Serine Interconversions
CDS	Streptococcus	1608358	1607996	-1	-	363	Holo-[acyl-carrier protein] synthase (EC 2.7.8.7)	Fatty Acid Biosynthesis FASII; <br>CBSS-176299.4.peg.1292
CDS	Streptococcus	1609434	1608403	-3	-	1032	2-keto-3-deoxy-D-arabino-heptulosonate-7-phosphate synthase I alpha (EC 2.5.1.54)	Chorismate Synthesis; <br>Common Pathway For Synthesis of Aromatic Compounds (DAHP synthase to chorismate)
CDS	Streptococcus	1610467	1609436	-1	-	1032	2-keto-3-deoxy-D-arabino-heptulosonate-7-phosphate synthase I alpha (EC 2.5.1.54)	Chorismate Synthesis; <br>Common Pathway For Synthesis of Aromatic Compounds (DAHP synthase to chorismate)
CDS	Streptococcus	1613061	1610548	-3	-	2514	Protein export cytoplasm protein SecA ATPase RNA helicase (TC 3.A.5.1.1)	- none -
CDS	Streptococcus	1613493	1613206	-3	-	288	Conserved domain protein	- none -
CDS	Streptococcus	1614154	1613504	-1	-	651	ABC transporter, ATP-binding protein	- none -
CDS	Streptococcus	1614733	1614158	-1	-	576	FIG01114494: hypothetical protein	- none -
CDS	Streptococcus	1615583	1614792	-2	-	792	FIG01114528: hypothetical protein	- none -
CDS	Streptococcus	1617341	1616031	-2	-	1311	GTP-binding protein EngA	Universal GTPases; <br>COG1399
CDS	Streptococcus	1618068	1617355	-3	-	714	Oxygen-insensitive NADPH nitroreductase (EC 1.-.-.-)	Glutaredoxins
CDS	Streptococcus	1618961	1618065	-2	-	897	Helicase loader DnaI	DNA-replication
CDS	Streptococcus	1620131	1618962	-2	-	1170	Helicase loader DnaB	- none -
CDS	Streptococcus	1620605	1620132	-2	-	474	Ribonucleotide reductase transcriptional regulator NrdR	Ribonucleotide reduction
CDS	Streptococcus	1620745	1621110	1	+	366	Transcriptional regulator, GntR family	- none -
CDS	Streptococcus	1621115	1621810	2	+	696	ABC-type multidrug transport system, ATPase component	- none -
CDS	Streptococcus	1621827	1622594	3	+	768	ABC transporter, ATP-binding protein	- none -
CDS	Streptococcus	1624123	1623359	-1	-	765	ABC-type multidrug transport system, permease component	- none -
CDS	Streptococcus	1624859	1624116	-2	-	744	ABC, transporter, ATP-binding protein	- none -
CDS	Streptococcus	1625968	1624856	-1	-	1113	HesA/MoeB/ThiF family protein	- none -
CDS	Streptococcus	1626236	1626913	2	+	678	Transcriptional regulator, ArsR family	cAMP signaling in bacteria
CDS	Streptococcus	1628770	1626974	-1	-	1797	Oligoendopeptidase F	- none -
CDS	Streptococcus	1629524	1628781	-2	-	744	Ribosomal RNA small subunit methyltransferase E (EC 2.1.1.-)	RNA methylation; <br>Heat shock dnaK gene cluster extended
CDS	Streptococcus	1630476	1629526	-3	-	951	Ribosomal protein L11 methyltransferase (EC 2.1.1.-)	Ribosome biogenesis bacterial; <br>RNA methylation; <br>Heat shock dnaK gene cluster extended
CDS	Streptococcus	1631042	1630614	-2	-	429	MutT/nudix family protein; 7,8-dihydro-8-oxoguanine-triphosphatase	- none -
CDS	Streptococcus	1632111	1631023	-3	-	1089	FIG01114440: hypothetical protein	- none -
CDS	Streptococcus	1632600	1632130	-3	-	471	FIG01115320: hypothetical protein	- none -
CDS	Streptococcus	1633343	1632891	-2	-	453	FIG01113975: hypothetical protein	- none -
CDS	Streptococcus	1633559	1633380	-2	-	180	FIG01116304: hypothetical protein	- none -
CDS	Streptococcus	1633884	1633696	-3	-	189	FIG01114384: hypothetical protein	- none -
CDS	Streptococcus	1634260	1634039	-1	-	222	FIG01115212: hypothetical protein	- none -
CDS	Streptococcus	1634542	1635813	1	+	1272	Chromosome segregation helicase	- none -
CDS	Streptococcus	1637678	1636359	-2	-	1320	Sucrose-6-phosphate hydrolase, putative	- none -
CDS	Streptococcus	1638716	1637688	-2	-	1029	ABC transporter, substrate-binding protein	- none -
CDS	Streptococcus	1639204	1638692	-1	-	513	ABC transporter, substrate-binding protein	- none -
CDS	Streptococcus	1640122	1639232	-1	-	891	Multiple sugar ABC transporter, membrane-spanning permease protein MsmG	Fructooligosaccharides(FOS) and Raffinose Utilization
CDS	Streptococcus	1641050	1640133	-2	-	918	ABC-type polysaccharide transport system, permease component	- none -
CDS	Streptococcus	1642205	1641204	-2	-	1002	Sugar-binding transcriptional regulator, LacI family protein	- none -
CDS	Streptococcus	1642842	1642387	-3	-	456	Acetyltransferase (EC 2.3.1.-)	- none -
CDS	Streptococcus	1642912	1643571	1	+	660	Late competence protein ComC, processing protease	Gram Positive Competence; <br>Late competence
CDS	Streptococcus	1644774	1643623	-3	-	1152	Transcriptional regulator, XRE family	- none -
CDS	Streptococcus	1645520	1644789	-2	-	732	FIG01114950: hypothetical protein	- none -
CDS	Streptococcus	1646490	1645714	-3	-	777	Tryptophan synthase alpha chain (EC 4.2.1.20)	Chorismate: Intermediate for synthesis of Tryptophan, PAPA antibiotics, PABA, 3-hydroxyanthranilate and more.; <br>Tryptophan synthesis
CDS	Streptococcus	1647706	1646483	-1	-	1224	Tryptophan synthase beta chain (EC 4.2.1.20)	Chorismate: Intermediate for synthesis of Tryptophan, PAPA antibiotics, PABA, 3-hydroxyanthranilate and more.; <br>Tryptophan synthesis
CDS	Streptococcus	1648283	1647684	-2	-	600	Phosphoribosylanthranilate isomerase (EC 5.3.1.24)	Chorismate: Intermediate for synthesis of Tryptophan, PAPA antibiotics, PABA, 3-hydroxyanthranilate and more.; <br>Tryptophan synthesis
CDS	Streptococcus	1649037	1648270	-3	-	768	Indole-3-glycerol phosphate synthase (EC 4.1.1.48)	Chorismate: Intermediate for synthesis of Tryptophan, PAPA antibiotics, PABA, 3-hydroxyanthranilate and more.; <br>Tryptophan synthesis
CDS	Streptococcus	1650038	1649034	-2	-	1005	Anthranilate phosphoribosyltransferase (EC 2.4.2.18)	Chorismate: Intermediate for synthesis of Tryptophan, PAPA antibiotics, PABA, 3-hydroxyanthranilate and more.; <br>Tryptophan synthesis
CDS	Streptococcus	1650615	1650049	-3	-	567	Anthranilate synthase, amidotransferase component (EC 4.1.3.27) @ Para-aminobenzoate synthase, amidotransferase component (EC 2.6.1.85)	Chorismate: Intermediate for synthesis of Tryptophan, PAPA antibiotics, PABA, 3-hydroxyanthranilate and more.; <br>Chorismate: Intermediate for synthesis of Tryptophan, PAPA antibiotics, PABA, 3-hydroxyanthranilate and more.; <br>Folate Biosynthesis; <br>Tryptophan synthesis; <br>Tryptophan synthesis
CDS	Streptococcus	1651973	1650612	-2	-	1362	Anthranilate synthase, aminase component (EC 4.1.3.27)	Chorismate: Intermediate for synthesis of Tryptophan, PAPA antibiotics, PABA, 3-hydroxyanthranilate and more.; <br>Tryptophan synthesis
CDS	Streptococcus	1652630	1652346	-2	-	285	N-ethylammeline chlorohydrolase	- none -
CDS	Streptococcus	1654240	1653239	-1	-	1002	Catabolite control protein A	HPr catabolite repression system
CDS	Streptococcus	1655522	1654812	-2	-	711	Mg(2+) transport ATPase/permease	- none -
CDS	Streptococcus	1657216	1655525	-1	-	1692	Ferric iron ABC transporter, permease protein	Iron acquisition in Streptococcus
CDS	Streptococcus	1658238	1657228	-3	-	1011	ABC transporter ATP-binding protein	- none -
CDS	Streptococcus	1659399	1658341	-3	-	1059	ABC transporter, substrate-binding protein	- none -
CDS	Streptococcus	1660091	1659432	-2	-	660	FIG01113986: hypothetical protein	- none -
CDS	Streptococcus	1661283	1660273	-3	-	1011	UDP-glucose 4-epimerase (EC 5.1.3.2)	Lactose and Galactose Uptake and Utilization
CDS	Streptococcus	1662771	1661296	-3	-	1476	Galactose-1-phosphate uridylyltransferase (EC 2.7.7.10)	Lactose and Galactose Uptake and Utilization
CDS	Streptococcus	1663425	1662784	-3	-	642	Phosphate transport system protein phoU	- none -
CDS	Streptococcus	1664229	1663483	-3	-	747	hypothetical protein	- none -
CDS	Streptococcus	1664449	1664213	-1	-	237	cell wall surface anchor family protein	- none -
CDS	Streptococcus	1666368	1664503	-3	-	1866	cell wall surface anchor family protein	- none -
CDS	Streptococcus	1666876	1666682	-1	-	195	hypothetical protein	- none -
CDS	Streptococcus	1667315	1667491	2	+	177	hypothetical protein	- none -
CDS	Streptococcus	1668759	1667533	-3	-	1227	UDP-4-amino-4-deoxy-L-arabinose--oxoglutarate aminotransferase (EC 2.6.1.-)	- none -
CDS	Streptococcus	1669494	1668802	-3	-	693	Sugar transferases involved in lipopolysaccharide synthesis	- none -
CDS	Streptococcus	1671420	1669678	-3	-	1743	ABC transporter, ATP-binding/permease protein	- none -
CDS	Streptococcus	1673155	1671410	-1	-	1746	ABC transporter, ATP-binding/permease protein	- none -
CDS	Streptococcus	1673638	1673210	-1	-	429	Conserved domain protein	- none -
CDS	Streptococcus	1674293	1673838	-2	-	456	FIG01115125: hypothetical protein	- none -
CDS	Streptococcus	1675061	1674420	-2	-	642	conserved hypothetical protein, possible hemolysis inducing protein	- none -
CDS	Streptococcus	1675329	1675042	-3	-	288	Transcriptional regulator, ArsR family	cAMP signaling in bacteria
CDS	Streptococcus	1676212	1675313	-1	-	900	hypothetical protein	- none -
CDS	Streptococcus	1676431	1677258	1	+	828	Exodeoxyribonuclease III (EC 3.1.11.2)	DNA repair, bacterial
CDS	Streptococcus	1677270	1677656	3	+	387	Glyoxalase	- none -
CDS	Streptococcus	1678216	1678797	1	+	582	Xanthine phosphoribosyltransferase (EC 2.4.2.22)	Xanthine Metabolism in Bacteria; <br>Purine conversions
CDS	Streptococcus	1678797	1680059	3	+	1263	Xanthine permease	Xanthine Metabolism in Bacteria; <br>Purine Utilization
CDS	Streptococcus	1681605	1680115	-3	-	1491	LLAKR2I restriction enzyme	- none -
CDS	Streptococcus	1681722	1682987	3	+	1266	DNA-cytosine methyltransferase (EC 2.1.1.37)	DNA repair, bacterial
CDS	Streptococcus	1683236	1683051	-2	-	186	DpnD protein	- none -
CDS	Streptococcus	1683362	1683237	-2	-	126	hypothetical protein	- none -
CDS	Streptococcus	1683723	1683427	-3	-	297	Type II restriction enzyme DpnI (dpnC)	- none -
CDS	Streptococcus	1683842	1683720	-2	-	123	hypothetical protein	- none -
CDS	Streptococcus	1684189	1683875	-1	-	315	Type II restriction enzyme DpnI (dpnC)	- none -
CDS	Streptococcus	1684487	1684323	-2	-	165	hypothetical protein	- none -
CDS	Streptococcus	1684667	1684503	-2	-	165	hypothetical protein	- none -
CDS	Streptococcus	1684901	1684767	-2	-	135	hypothetical protein	- none -
CDS	Streptococcus	1685274	1684924	-3	-	351	Ribosome-binding factor A	CBSS-138119.3.peg.2719; <br>NusA-TFII Cluster; <br>RNA processing and degradation, bacterial; <br>Translation initiation factors bacterial
CDS	Streptococcus	1688241	1685440	-3	-	2802	Translation initiation factor 2	CBSS-138119.3.peg.2719; <br>Universal GTPases; <br>NusA-TFII Cluster; <br>Translation initiation factors bacterial
CDS	Streptococcus	1688557	1688258	-1	-	300	ribosomal protein L7Ae family protein	NusA-TFII Cluster; <br>Transcription factors bacterial
CDS	Streptococcus	1688843	1688550	-2	-	294	COG2740: Predicted nucleic-acid-binding protein implicated in transcription termination	NusA-TFII Cluster; <br>Transcription factors bacterial
CDS	Streptococcus	1689989	1688865	-2	-	1125	Transcription termination protein NusA	NusA-TFII Cluster; <br>Transcription factors bacterial
CDS	Streptococcus	1690524	1690045	-3	-	480	COG0779: clustered with transcription termination protein NusA	- none -
CDS	Streptococcus	1691285	1690650	-2	-	636	tRNA (guanine46-N7-)-methyltransferase (EC 2.1.1.33)	RNA methylation
CDS	Streptococcus	1692076	1691282	-1	-	795	aminoglycoside phosphotransferase family protein	- none -
CDS	Streptococcus	1692662	1692282	-2	-	381	ABC transporter ATP binding protein - unknown substrate	- none -
CDS	Streptococcus	1693114	1692866	-1	-	249	BlpZ protein, fusion	Bacteriocin-like peptides Blp
CDS	Streptococcus	1693845	1693156	-3	-	690	Bactriocin immunity protein BlpY	Bacteriocin-like peptides Blp
CDS	Streptococcus	1695295	1695017	-1	-	279	hypothetical protein	- none -
CDS	Streptococcus	1696523	1695465	-2	-	1059	Predicted cell-wall-anchored protein SasA (LPXTG motif)	- none -
CDS	Streptococcus	1696842	1696684	-3	-	159	Bacteriocin immunity protein BlpL	Bacteriocin-like peptides Blp
CDS	Streptococcus	1697023	1696880	-1	-	144	Bacteriocin immunity protein BlpL	Bacteriocin-like peptides Blp
CDS	Streptococcus	1697546	1697328	-2	-	219	hypothetical protein	- none -
CDS	Streptococcus	1697926	1697552	-1	-	375	Bactriocin immunity protein BlpX	Bacteriocin-like peptides Blp
CDS	Streptococcus	1698205	1697978	-1	-	228	hypothetical protein	- none -
CDS	Streptococcus	1698488	1700641	2	+	2154	Peptide ABC transporter ATP binding/permease protein	- none -
CDS	Streptococcus	1700652	1702013	3	+	1362	ABC transporter BlpC or comB	- none -
CDS	Streptococcus	1703610	1702270	-3	-	1341	Accessory gene regulator protein C	- none -
CDS	Streptococcus	1704361	1703624	-1	-	738	Response regulator FasA or ComE or BlpR	- none -
CDS	Streptococcus	1704704	1704366	-2	-	339	BlpS protein	- none -
CDS	Streptococcus	1704888	1705004	3	+	117	hypothetical protein	- none -
CDS	Streptococcus	1705343	1705666	2	+	324	BlpT protein, fusion	Bacteriocin-like peptides Blp
CDS	Streptococcus	1706777	1705728	-2	-	1050	ABC transporter, permease protein EscB	EcsAB transporter affecting expression and secretion of secretory preproteins; <br>At5g48545 and At3g56490 At1g31160
CDS	Streptococcus	1707505	1706774	-1	-	732	ABC transporter, ATP-binding protein EcsA	EcsAB transporter affecting expression and secretion of secretory preproteins; <br>At5g48545 and At3g56490 At1g31160
CDS	Streptococcus	1707573	1707983	3	+	411	Histidine triad (HIT) nucleotide-binding protein, similarity with At5g48545 and yeast YDL125C (HNT1)	At5g48545 and At3g56490 At1g31160
CDS	Streptococcus	1707993	1708280	3	+	288	Hypothetical protein in cluster with Ecs transporter (in Streptococci)	EcsAB transporter affecting expression and secretion of secretory preproteins; <br>At5g48545 and At3g56490 At1g31160
CDS	Streptococcus	1708427	1708540	2	+	114	N-ethylammeline chlorohydrolase	- none -
CDS	Streptococcus	1710117	1708978	-3	-	1140	Chaperone protein DnaJ	Protein chaperones; <br>Heat shock dnaK gene cluster extended
CDS	Streptococcus	1712622	1710799	-3	-	1824	Chaperone protein DnaK	Protein chaperones; <br>Heat shock dnaK gene cluster extended
CDS	Streptococcus	1713622	1713098	-1	-	525	Heat shock protein GrpE	Protein chaperones; <br>Heat shock dnaK gene cluster extended
CDS	Streptococcus	1714683	1713649	-3	-	1035	Heat-inducible transcription repressor HrcA	Heme and Siroheme Biosynthesis; <br>Heat shock dnaK gene cluster extended
CDS	Streptococcus	1715356	1714844	-1	-	513	FIG01115427: hypothetical protein	- none -
CDS	Streptococcus	1715485	1715613	1	+	129	FIG01114087: hypothetical protein	- none -
CDS	Streptococcus	1715963	1718296	2	+	2334	Type I restriction-modification system, restriction subunit R (EC 3.1.21.3)	Restriction-Modification System; <br>Type I Restriction-Modification
CDS	Streptococcus	1718309	1719772	2	+	1464	Type I restriction-modification system, DNA-methyltransferase subunit M (EC 2.1.1.72)	Restriction-Modification System; <br>Type I Restriction-Modification
CDS	Streptococcus	1719772	1719972	1	+	201	Type I restriction-modification system, specificity subunit S (EC 3.1.21.3)	Restriction-Modification System; <br>Type I Restriction-Modification
CDS	Streptococcus	1719956	1720513	2	+	558	Type I restriction-modification system, specificity subunit S (EC 3.1.21.3)	Restriction-Modification System; <br>Type I Restriction-Modification
CDS	Streptococcus	1720570	1721367	1	+	798	Integrase/recombinase (XerC/CodV family)	- none -
CDS	Streptococcus	1722203	1721841	-2	-	363	conserved hypothetical protein - phage associated	- none -
CDS	Streptococcus	1722638	1722216	-2	-	423	Single-stranded DNA-binding protein	DNA repair, bacterial RecFOR pathway; <br>DNA repair, bacterial
CDS	Streptococcus	1723265	1722642	-2	-	624	Essential recombination function protein	- none -
CDS	Streptococcus	1723749	1723276	-3	-	474	FIG01120036: hypothetical protein	- none -
CDS	Streptococcus	1724053	1723877	-1	-	177	Phage protein	- none -
CDS	Streptococcus	1724166	1724050	-3	-	117	FIG01115167: hypothetical protein	- none -
CDS	Streptococcus	1724621	1724274	-2	-	348	ORF17	- none -
CDS	Streptococcus	1724878	1724621	-1	-	258	FIG01119832: hypothetical protein	- none -
CDS	Streptococcus	1725232	1724966	-1	-	267	ORF6	- none -
CDS	Streptococcus	1725429	1725590	3	+	162	ORF065	- none -
CDS	Streptococcus	1725753	1725583	-3	-	171	FIG01120600: hypothetical protein	- none -
CDS	Streptococcus	1726011	1726229	3	+	219	hypothetical protein	- none -
CDS	Streptococcus	1726521	1726354	-3	-	168	hypothetical protein	- none -
CDS	Streptococcus	1727365	1726511	-1	-	855	Helicase loader DnaI	DNA-replication
CDS	Streptococcus	1728217	1727375	-1	-	843	replication protein	- none -
CDS	Streptococcus	1728667	1728482	-1	-	186	conserved hypothetical protein - phage associated	- none -
CDS	Streptococcus	1728816	1729040	3	+	225	FIG01117918: hypothetical protein	- none -
CDS	Streptococcus	1729215	1729925	3	+	711	FIG01115161: hypothetical protein	- none -
CDS	Streptococcus	1730053	1729922	-1	-	132	FIG01117745: hypothetical protein	- none -
CDS	Streptococcus	1730366	1730223	-2	-	144	hypothetical protein	- none -
CDS	Streptococcus	1730714	1730439	-2	-	276	hypothetical protein	- none -
CDS	Streptococcus	1730884	1731639	1	+	756	CI-like repressor, phage associated	- none -
CDS	Streptococcus	1731640	1732404	1	+	765	Pathogenicity island SaPIn2	- none -
CDS	Streptococcus	1733026	1734153	1	+	1128	Integrase	- none -
CDS	Streptococcus	1734460	1734233	-1	-	228	TnpB	- none -
CDS	Streptococcus	1734524	1734646	2	+	123	Choline binding protein PcpA	- none -
CDS	Streptococcus	1734908	1735165	2	+	258	ABC transporter ATP binding/permease protein	- none -
CDS	Streptococcus	1735350	1735724	3	+	375	Antiholin-like protein LrgA	Murein hydrolase regulation and cell death
CDS	Streptococcus	1735721	1736416	2	+	696	LrgA-associated membrane protein LrgB	Murein hydrolase regulation and cell death
CDS	Streptococcus	1738561	1737362	-1	-	1200	ABC transporter membrane-spanning permease - Na+ export	- none -
CDS	Streptococcus	1739451	1738540	-3	-	912	ABC transporter ATP-binding protein - Na+ export	- none -
CDS	Streptococcus	1739574	1739765	3	+	192	N-ethylammeline chlorohydrolase	- none -
CDS	Streptococcus	1739980	1740267	1	+	288	IS1239, transposase, IS30 family	- none -
CDS	Streptococcus	1740670	1741251	1	+	582	Immunoreactive protein Se23.5 (Fragment)	- none -
CDS	Streptococcus	1742493	1741606	-3	-	888	Fructokinase (EC 2.7.1.4)	Sucrose utilization; <br>Mannitol Utilization; <br>Fructose utilization
CDS	Streptococcus	1744528	1742642	-1	-	1887	PTS system, sucrose-specific IIB component (EC 2.7.1.69) / PTS system, sucrose-specific IIC component (EC 2.7.1.69) / PTS system, sucrose-specific IIA component (EC 2.7.1.69)	Sucrose utilization; <br>Sucrose utilization; <br>Sucrose utilization
CDS	Streptococcus	1744897	1746351	1	+	1455	Sucrose-6-phosphate hydrolase (EC 3.2.1.26)	Sucrose utilization; <br>Fructooligosaccharides(FOS) and Raffinose Utilization
CDS	Streptococcus	1746332	1747297	2	+	966	Sucrose operon repressor ScrR, LacI family	Sucrose utilization
CDS	Streptococcus	1748607	1747333	-3	-	1275	Hydroxymethylglutaryl-CoA reductase (EC 1.1.1.34)	Isoprenoid Biosynthesis; <br>Mevalonate Branch of Isoprenoid Biosynthesis
CDS	Streptococcus	1749803	1748607	-2	-	1197	Hydroxymethylglutaryl-CoA synthase (EC 2.3.3.10)	Isoprenoid Biosynthesis; <br>Mevalonate Branch of Isoprenoid Biosynthesis
CDS	Streptococcus	1750221	1749910	-3	-	312	FIG01114287: hypothetical protein	- none -
CDS	Streptococcus	1750654	1750319	-1	-	336	Membrane spanning protein	- none -
CDS	Streptococcus	1751528	1750770	-2	-	759	membrane protein	- none -
CDS	Streptococcus	1753622	1751643	-2	-	1980	Serine/threonine protein kinase PrkC, regulator of stationary phase	A Gram-positive cluster that relates ribosomal protein L28P to a set of uncharacterized proteins
CDS	Streptococcus	1754359	1753619	-1	-	741	Protein serine/threonine phosphatase PrpC, regulation of stationary phase	- none -
CDS	Streptococcus	1755687	1754374	-3	-	1314	Ribosomal RNA small subunit methyltransferase B (EC 2.1.1.-)	RNA methylation
CDS	Streptococcus	1756615	1755680	-1	-	936	Methionyl-tRNA formyltransferase (EC 2.1.2.9)	Folate Biosynthesis; <br>Translation initiation factors bacterial
CDS	Streptococcus	1759024	1756628	-1	-	2397	Helicase PriA essential for oriC/DnaA-independent DNA replication	DNA-replication
CDS	Streptococcus	1759401	1759090	-3	-	312	DNA-directed RNA polymerase omega subunit (EC 2.7.7.6)	RNA polymerase bacterial; <br>CBSS-176299.4.peg.1292
CDS	Streptococcus	1760055	1759429	-3	-	627	Guanylate kinase (EC 2.7.4.8)	Purine conversions
CDS	Streptococcus	1760336	1761487	2	+	1152	N-acetylglucosamine-6-phosphate deacetylase (EC 3.5.1.25)	Chitin and N-acetylglucosamine utilization; <br>UDP-N-acetylmuramate from Fructose-6-phosphate Biosynthesis; <br>Sialic Acid Metabolism
CDS	Streptococcus	1762126	1761659	-1	-	468	Transposase	- none -
CDS	Streptococcus	1764200	1762383	-2	-	1818	Acyltransferase family	- none -
CDS	Streptococcus	1765443	1764301	-3	-	1143	tRNA-guanine transglycosylase (EC 2.4.2.29)	tRNAmodification position 34; <br>Queuosine-Archaeosine Biosynthesis
CDS	Streptococcus	1765560	1766438	3	+	879	membrane protein	- none -
CDS	Streptococcus	1766681	1766556	-2	-	126	Pyrrolidone-carboxylate peptidase (EC 3.4.19.3)	ZZ gjo need homes
CDS	Streptococcus	1767200	1766685	-2	-	516	Pyrrolidone-carboxylate peptidase (EC 3.4.19.3)	ZZ gjo need homes
CDS	Streptococcus	1767674	1767312	-2	-	363	FIG01114641: hypothetical protein	- none -
CDS	Streptococcus	1768110	1767685	-3	-	426	Transcriptional regulator, MarR family	- none -
CDS	Streptococcus	1768349	1768233	-2	-	117	hypothetical protein	- none -
CDS	Streptococcus	1769758	1768580	-1	-	1179	Group B streptococcal surface immunogenic protein	- none -
CDS	Streptococcus	1770544	1769921	-1	-	624	hydrolase, haloacid dehalogenase-like family	- none -
CDS	Streptococcus	1771828	1770548	-1	-	1281	Multi antimicrobial extrusion (MATE) family transporter	- none -
CDS	Streptococcus	1773373	1771889	-1	-	1485	Threonine synthase (EC 4.2.3.1)	Threonine and Homoserine Biosynthesis
CDS	Streptococcus	1774727	1773450	-2	-	1278	FIG01115257: hypothetical protein	- none -
CDS	Streptococcus	1778064	1776451	-3	-	1614	Hydrolase (HAD superfamily)	- none -
CDS	Streptococcus	1781160	1778188	-3	-	2973	Type I restriction-modification system, restriction subunit R (EC 3.1.21.3)	Restriction-Modification System; <br>Type I Restriction-Modification
CDS	Streptococcus	1782728	1781262	-2	-	1467	hypothetical protein	- none -
CDS	Streptococcus	1783780	1782725	-1	-	1056	hypothetical protein	- none -
CDS	Streptococcus	1783905	1783786	-3	-	120	hypothetical protein	- none -
CDS	Streptococcus	1785101	1783899	-2	-	1203	Type I restriction-modification system, specificity subunit S (EC 3.1.21.3)	Restriction-Modification System; <br>Type I Restriction-Modification
CDS	Streptococcus	1787202	1785094	-3	-	2109	Type I restriction-modification system, DNA-methyltransferase subunit M (EC 2.1.1.72)	Restriction-Modification System; <br>Type I Restriction-Modification
CDS	Streptococcus	1787672	1787418	-2	-	255	YoeB toxin protein	Toxin-antitoxin systems (other than RelBE and MazEF)
CDS	Streptococcus	1787936	1787676	-2	-	261	YefM protein (antitoxin to YoeB)	Toxin-antitoxin systems (other than RelBE and MazEF)
CDS	Streptococcus	1789159	1788062	-1	-	1098	FIG007079: UPF0348 protein family	CBSS-1313.3.peg.391; <br>COG1399; <br>At4g10620 At3g57180 At3g47450; <br>CBSS-269801.1.peg.1715
CDS	Streptococcus	1789933	1789169	-1	-	765	FIG145533: Methyltransferase (EC 2.1.1.-)	CBSS-1313.3.peg.391; <br>At4g10620 At3g57180 At3g47450
CDS	Streptococcus	1790376	1790023	-3	-	354	Iojap protein	CBSS-1313.3.peg.391; <br>NAD experimental; <br>At4g10620 At3g57180 At3g47450; <br>Iojap; <br>NAD and NADP cofactor biosynthesis global
CDS	Streptococcus	1790970	1790377	-3	-	594	Hydrolase (HAD superfamily), YqeK	CBSS-1313.3.peg.391; <br>NAD experimental; <br>At4g10620 At3g57180 At3g47450; <br>Iojap; <br>NAD and NADP cofactor biosynthesis global
CDS	Streptococcus	1791599	1790970	-2	-	630	Nicotinate-nucleotide adenylyltransferase (EC 2.7.7.18) ## bacterial NadD family	CBSS-1313.3.peg.391; <br>NAD experimental; <br>At4g10620 At3g57180 At3g47450; <br>Iojap; <br>NAD and NADP cofactor biosynthesis global
CDS	Streptococcus	1791962	1791651	-2	-	312	FIG004454: RNA binding protein	CBSS-1313.3.peg.391; <br>At4g10620 At3g57180 At3g47450; <br>Iojap
CDS	Streptococcus	1793282	1792176	-2	-	1107	GTP-binding protein YqeH, required for biogenesis of 30S ribosome subunit	Universal GTPases; <br>CBSS-1313.3.peg.391; <br>At4g10620 At3g57180 At3g47450; <br>Iojap
CDS	Streptococcus	1793812	1793285	-1	-	528	FIG001553: Hydrolase, HAD subfamily IIIA	CBSS-1313.3.peg.391; <br>At4g10620 At3g57180 At3g47450
CDS	Streptococcus	1794735	1793827	-3	-	909	Magnesium and cobalt transport protein CorA	- none -
CDS	Streptococcus	1795352	1794792	-2	-	561	Potassium efflux system KefA protein / Small-conductance mechanosensitive channel	Potassium homeostasis
CDS	Streptococcus	1795491	1796696	3	+	1206	Dicarboxylate/amino acid:cation (Na+ or H+) symporter	- none -
CDS	Streptococcus	1796870	1797838	2	+	969	membrane protein	- none -
CDS	Streptococcus	1797965	1798345	2	+	381	Transcriptional regulator, MarR family	- none -
CDS	Streptococcus	1798443	1798664	3	+	222	FIG01118136: hypothetical protein	- none -
CDS	Streptococcus	1798681	1798995	1	+	315	Thioredoxin	- none -
CDS	Streptococcus	1799197	1799850	1	+	654	Queuosine Biosynthesis QueC ATPase	Queuosine-Archaeosine Biosynthesis
CDS	Streptococcus	1799850	1800293	3	+	444	Queuosine biosynthesis QueD, PTPS-I	Queuosine-Archaeosine Biosynthesis
CDS	Streptococcus	1800286	1801002	1	+	717	Queuosine Biosynthesis QueE Radical SAM	Queuosine-Archaeosine Biosynthesis
CDS	Streptococcus	1801021	1801512	1	+	492	NADPH dependent preQ0 reductase	- none -
CDS	Streptococcus	1801524	1801646	3	+	123	N-ethylammeline chlorohydrolase	- none -
CDS	Streptococcus	1802398	1801730	-1	-	669	Aquaporin Z	Osmoregulation
CDS	Streptococcus	1803299	1802508	-2	-	792	FIG01115841: hypothetical protein	- none -
CDS	Streptococcus	1803834	1803565	-3	-	270	Transposase, IS630-Spn1 related, Orf2	- none -
CDS	Streptococcus	1805371	1804178	-1	-	1194	Putative O-antigen ligase WaaL	- none -
CDS	Streptococcus	1806185	1805886	-2	-	300	TnpB	- none -
CDS	Streptococcus	1806486	1806214	-3	-	273	Phenylacetic acid degradation protein PaaD, thioesterase	- none -
CDS	Streptococcus	1808037	1806556	-3	-	1482	Galactose-1-phosphate uridylyltransferase (EC 2.7.7.10)	Lactose and Galactose Uptake and Utilization
CDS	Streptococcus	1809234	1808056	-3	-	1179	Galactokinase (EC 2.7.1.6)	Lactose and Galactose Uptake and Utilization
CDS	Streptococcus	1809398	1810405	2	+	1008	Galactose operon repressor, GalR-LacI family of transcriptional regulators	Lactose and Galactose Uptake and Utilization
CDS	Streptococcus	1811488	1810451	-1	-	1038	Alcohol dehydrogenase (EC 1.1.1.1)	Fermentations: Lactate; <br>Glycerolipid and Glycerophospholipid Metabolism in Bacteria; <br>Fermentations: Mixed acid
CDS	Streptococcus	1811842	1811489	-1	-	354	transcriptional regulator, MerR family	- none -
CDS	Streptococcus	1812976	1812086	-1	-	891	Cobalt-zinc-cadmium resistance protein CzcD	Cobalt-zinc-cadmium resistance
CDS	Streptococcus	1813109	1813645	2	+	537	Transcriptional regulator SczA, TetR family	- none -
CDS	Streptococcus	1814617	1813811	-1	-	807	Ribosyl nicotinamide transporter, PnuC-like	Cobalt-zinc-cadmium resistance; <br>NAD experimental; <br>NAD and NADP cofactor biosynthesis global
CDS	Streptococcus	1816482	1814962	-3	-	1521	L-proline glycine betaine binding ABC transporter protein ProX (TC 3.A.1.12.1) / Osmotic adaptation	Choline and Betaine Uptake and Betaine Biosynthesis
CDS	Streptococcus	1817203	1816475	-1	-	729	L-proline glycine betaine ABC transport system permease protein ProV (TC 3.A.1.12.1)	Choline and Betaine Uptake and Betaine Biosynthesis
CDS	Streptococcus	1817367	1817218	-3	-	150	hypothetical protein	- none -
CDS	Streptococcus	1817887	1817444	-1	-	444	Transcriptional regulator, MarR family	- none -
CDS	Streptococcus	1818267	1818398	3	+	132	N-ethylammeline chlorohydrolase	- none -
CDS	Streptococcus	1819349	1819053	-2	-	297	FIG01114453: hypothetical protein	- none -
CDS	Streptococcus	1820435	1819371	-2	-	1065	Glutamyl aminopeptidase (EC 3.4.11.7)	CBSS-193567.1.peg.90
CDS	Streptococcus	1820673	1821632	3	+	960	Iron compound ABC uptake transporter permease protein PiuB	- none -
CDS	Streptococcus	1821622	1822578	1	+	957	Iron compound ABC uptake transporter permease protein PiuC	- none -
CDS	Streptococcus	1822575	1823327	3	+	753	Iron compound ABC uptake transporter ATP-binding protein PiuD	- none -
CDS	Streptococcus	1823423	1824394	2	+	972	Iron compound ABC uptake transporter substrate-binding protein PiuA	- none -
CDS	Streptococcus	1824755	1824513	-2	-	243	Protein YidD	RNA modification cluster; <br>Cell Division Subsystem including YidCD
CDS	Streptococcus	1825477	1824755	-1	-	723	Ribosomal large subunit pseudouridine synthase B (EC 4.2.1.70)	CBSS-314276.3.peg.1499; <br>Two cell division clusters relating to chromosome partitioning
CDS	Streptococcus	1826033	1825464	-2	-	570	Segregation and condensation protein B	CBSS-314276.3.peg.1499; <br>Two cell division clusters relating to chromosome partitioning
CDS	Streptococcus	1826780	1826052	-2	-	729	Segregation and condensation protein A	CBSS-314276.3.peg.1499; <br>Two cell division clusters relating to chromosome partitioning
CDS	Streptococcus	1827520	1826780	-1	-	741	Tyrosine recombinase XerD	- none -
CDS	Streptococcus	1827972	1827511	-3	-	462	FIG042801: CBS domain containing protein	- none -
CDS	Streptococcus	1828490	1827969	-2	-	522	FIG009886: phosphoesterase	Heat shock dnaK gene cluster extended
CDS	Streptococcus	1829437	1828466	-1	-	972	unknown domain / Nucleoside 5-triphosphatase RdgB (dHAPTP, dITP, XTP-specific) (EC 3.6.1.15)	Housecleaning enzymes; <br>Heme and Siroheme Biosynthesis; <br>Heat shock dnaK gene cluster extended; <br>Housecleaning nucleoside triphosphate pyrophosphatases
CDS	Streptococcus	1830228	1829434	-3	-	795	Glutamate racemase (EC 5.1.1.3)	Glutamine, Glutamate, Aspartate and Asparagine Biosynthesis; <br>Peptidoglycan Biosynthesis
CDS	Streptococcus	1830676	1830428	-1	-	249	FIG027054: hypothetical protein	- none -
CDS	Streptococcus	1831484	1832419	2	+	936	Biotin-protein ligase (EC 6.3.4.15) / Biotin operon repressor	Biotin biosynthesis; <br>Biotin biosynthesis; <br>Iojap
CDS	Streptococcus	1833361	1833519	1	+	159	Transposase	- none -
CDS	Streptococcus	1833678	1833544	-3	-	135	hypothetical protein	- none -
CDS	Streptococcus	1835041	1833686	-1	-	1356	RNA methyltransferase, TrmA family	At3g21300
CDS	Streptococcus	1835056	1835874	1	+	819	Probable aminoglycoside 3&#39;-phosphotransferase (EC 2.7.1.95) (Kanamycin kinase)	- none -
CDS	Streptococcus	1835884	1836660	1	+	777	Regulatory protein recX	- none -
CDS	Streptococcus	1836749	1837282	2	+	534	Cysteinyl-tRNA synthetase related protein	CBSS-261594.1.peg.788
CDS	Streptococcus	1838486	1837629	-2	-	858	Positive transcriptional regulator, MutR family	- none -
CDS	Streptococcus	1839272	1838499	-2	-	774	methyltransferase type 11	- none -
CDS	Streptococcus	1840045	1839719	-1	-	327	Protein of unknown function DUF208	- none -
CDS	Streptococcus	1840309	1840142	-1	-	168	Protein of unknown function DUF208	- none -
CDS	Streptococcus	1842385	1840763	-1	-	1623	Heat shock protein 60 family chaperone GroEL	GroEL GroES
CDS	Streptococcus	1842685	1842401	-1	-	285	Heat shock protein 60 family co-chaperone GroES	GroEL GroES
CDS	Streptococcus	1843236	1842841	-3	-	396	FIG107367: Single-stranded DNA-binding protein	CBSS-193567.1.peg.90
CDS	Streptococcus	1844074	1843313	-1	-	762	Short chain dehydrogenase	- none -
CDS	Streptococcus	1844742	1844116	-3	-	627	tRNA binding domain protein	CBSS-193567.1.peg.90
CDS	Streptococcus	1845075	1844758	-3	-	318	FIG009688: Thioredoxin	CBSS-193567.1.peg.90
CDS	Streptococcus	1845371	1845072	-2	-	300	FIG014356: hypothetical protein	CBSS-193567.1.peg.90
CDS	Streptococcus	1845514	1845639	1	+	126	N-ethylammeline chlorohydrolase	- none -
CDS	Streptococcus	1845797	1845609	-2	-	189	Choline binding protein PcpA	- none -
CDS	Streptococcus	1846722	1846048	-3	-	675	membrane protein	- none -
CDS	Streptococcus	1847173	1846727	-1	-	447	Response regulator of the LytR/AlgR family	- none -
CDS	Streptococcus	1847896	1847393	-1	-	504	Phosphatidylglycerophosphatase B (EC 3.1.3.27)	Glycerolipid and Glycerophospholipid Metabolism in Bacteria
CDS	Streptococcus	1848255	1847893	-3	-	363	FIG01114744: hypothetical protein	- none -
CDS	Streptococcus	1850081	1848321	-2	-	1761	Multidrug ABC exporter (DrugE2) family, ATP binding/membrane-spanning protein	- none -
CDS	Streptococcus	1851462	1850071	-3	-	1392	Multidrug resistance ABC transporter ATP-binding and permease protein	- none -
CDS	Streptococcus	1851839	1851495	-2	-	345	Multidrug resistance ABC transporter ATP-binding and permease protein	- none -
CDS	Streptococcus	1852284	1851814	-3	-	471	Transcriptional regulator, MarR family	- none -
CDS	Streptococcus	1853177	1852461	-2	-	717	FIG000859: hypothetical protein	- none -
CDS	Streptococcus	1855377	1853962	-3	-	1416	Thiol-activated cytolysin	Listeria Pathogenicity Island LIPI-1 extended
CDS	Streptococcus	1855720	1855388	-1	-	333	FIG01115036: hypothetical protein	- none -
CDS	Streptococcus	1856399	1855791	-2	-	609	FIG01114131: hypothetical protein	- none -
CDS	Streptococcus	1856870	1856412	-2	-	459	hypothetical protein	- none -
CDS	Streptococcus	1857793	1857185	-1	-	609	Putative uncharacterized protein spr0080	- none -
CDS	Streptococcus	1860279	1858105	-3	-	2175	Possible cell surface protein	- none -
CDS	Streptococcus	1861559	1861056	-2	-	504	hypothetical protein	- none -
CDS	Streptococcus	1863469	1862519	-1	-	951	Cell wall-associated murein hydrolase LytA	Fratricide in Streptococcus
CDS	Streptococcus	1865215	1863845	-1	-	1371	MATE efflux family protein DinF	- none -
CDS	Streptococcus	1866430	1865330	-1	-	1101	RecA protein	DNA repair, bacterial RecFOR pathway; <br>DNA-replication; <br>DNA repair, bacterial; <br>DNA repair system including RecA, MutS and a hypothetical protein
CDS	Streptococcus	1867806	1866550	-3	-	1257	Competence/damage-inducible protein CinA	- none -
CDS	Streptococcus	1868906	1867890	-2	-	1017	Cell envelope-associated transcriptional attenuator LytR-CpsA-Psr, subfamily F2 (as in PMID19099556)	At4g38090; <br>Cell envelope-associated LytR-CpsA-Psr transcriptional attenuators
CDS	Streptococcus	1869432	1868914	-3	-	519	Acetyltransferase (EC 2.3.1.-)	- none -
CDS	Streptococcus	1869865	1869422	-1	-	444	ATPase YjeE, predicted to have essential role in cell wall biosynthesis	YjeE; <br>Cell envelope-associated LytR-CpsA-Psr transcriptional attenuators
CDS	Streptococcus	1869856	1869972	1	+	117	hypothetical protein	- none -
CDS	Streptococcus	1870675	1870055	-1	-	621	Immunity factor ComM	Fratricide in Streptococcus
CDS	Streptococcus	1870905	1870780	-3	-	126	hypothetical protein	- none -
CDS	Streptococcus	1871898	1871713	-3	-	186	Choline binding protein PcpA	- none -
CDS	Streptococcus	1872011	1872130	2	+	120	hypothetical protein	- none -
CDS	Streptococcus	1873938	1873474	-3	-	465	IS1239, transposase, IS30 family	- none -
CDS	Streptococcus	1874146	1874340	1	+	195	Transcriptional regulator, PBSX family	- none -
CDS	Streptococcus	1874356	1874898	1	+	543	FIG01114714: hypothetical protein	- none -
CDS	Streptococcus	1874909	1875151	2	+	243	Hypothetical protein, truncation	- none -
CDS	Streptococcus	1875357	1875488	3	+	132	hypothetical protein	- none -
CDS	Streptococcus	1875515	1876093	2	+	579	FIG01119529: hypothetical protein	- none -
CDS	Streptococcus	1876090	1876566	1	+	477	Glutathione peroxidase family protein	Glutathione: Redox cycle
CDS	Streptococcus	1879001	1876788	-2	-	2214	Maltodextrin glucosidase (EC 3.2.1.20)	Maltose and Maltodextrin Utilization
CDS	Streptococcus	1879578	1879402	-3	-	177	FIG01115147: hypothetical protein	- none -
CDS	Streptococcus	1880184	1879810	-3	-	375	hypothetical protein	- none -
CDS	Streptococcus	1881420	1880311	-3	-	1110	DNA-binding protein	- none -
CDS	Streptococcus	1883641	1882295	-1	-	1347	PTS system, cellobiose-specific IIC component (EC 2.7.1.69)	Beta-Glucoside Metabolism
CDS	Streptococcus	1884227	1883721	-2	-	507	FIG01114705: hypothetical protein	- none -
CDS	Streptococcus	1884560	1884246	-2	-	315	PTS system, cellobiose-specific IIA component (EC 2.7.1.69)	Beta-Glucoside Metabolism
CDS	Streptococcus	1886543	1884570	-2	-	1974	Transcriptional antiterminator of lichenan operon, BglG family	Beta-Glucoside Metabolism
CDS	Streptococcus	1886981	1886667	-2	-	315	PTS system, cellobiose-specific IIB component (EC 2.7.1.69)	Beta-Glucoside Metabolism
CDS	Streptococcus	1887350	1887111	-2	-	240	FIG01114066: hypothetical protein	- none -
CDS	Streptococcus	1888838	1887402	-2	-	1437	6-phospho-beta-glucosidase (EC 3.2.1.86)	Beta-Glucoside Metabolism
CDS	Streptococcus	1889147	1889028	-2	-	120	Conserved domain protein	- none -
CDS	Streptococcus	1889366	1889214	-2	-	153	Conserved domain protein	- none -
CDS	Streptococcus	1889556	1889443	-3	-	114	Phospho-beta-glucosidase, truncation	- none -
CDS	Streptococcus	1889804	1889523	-2	-	282	IS630-Spn1, transposase Orf2	- none -
CDS	Streptococcus	1890312	1889983	-3	-	330	IS630-Spn1, transposase Orf1	- none -
CDS	Streptococcus	1890459	1891667	3	+	1209	ATPase	- none -
CDS	Streptococcus	1892963	1892100	-2	-	864	transcriptional regulator PlcR, putative	- none -
CDS	Streptococcus	1893145	1893315	1	+	171	hypothetical protein	- none -
[truncated: 316 more rows]

## Sheet: Pneumo
Feature ID	Type	Contig	Start	Stop	Frame	Strand	Length (bp)	Function	Subsystem	NCBI GI	locus
fig|171101.1.opr.2	OPR	NC_003098	1899556	1899542	-1	-	15	MalR site at malMP operon (OM)	- none -
fig|171101.1.opr.3	OPR	NC_003098	1900029	1900042	3	+	14	MalR site at malX gene (OX)	- none -
fig|171101.1.opr.4	OPR	NC_003098	1899937	1900610	1	+	674	MalR retarded fragment at malMP / MalX operons	- none -
fig|171101.1.opr.5	OPR	NC_003098	1754847	1755020	3	+	174	promoter of endA	- none -
fig|171101.1.opr.6	OPR	NC_003098	31260	31308	3	+	49	promoter of polA gene	- none -
fig|171101.1.opr.7	OPR	NC_003098	33935	33970	2	+	36	transcriptional terminator of polA gene	- none -
fig|171101.1.opr.8	OPR	NC_003098	1727603	1727561	-2	-	43	promoter of rec operon	- none -
fig|171101.1.opr.9	OPR	NC_003098	2036260	2036348	1	+	89	DnaA binding site in the orf1-htrA region	- none -
fig|171101.1.opr.10	OPR	NC_003098	2038384	2038550	1	+	167	DnaA binding site at dnaA gene	- none -
fig|171101.1.opr.11	OPR	NC_003098	1365	1457	3	+	93	DnaA binding site at dnaN gene	- none -
fig|171101.1.opr.12	OPR	NC_003098	475731	475700	-3	-	32	BlpR binding site at blpABC operon	- none -
fig|171101.1.opr.13	OPR	NC_003098	475813	475844	1	+	32	BlpR binding site at blpIJK operon	- none -
fig|171101.1.opr.14	OPR	NC_003098	469269	469238	-3	-	32	BlpR binding site at blpT gene	- none -
fig|171101.1.opr.15	OPR	NC_003098	39394	39425	1	+	32	BlpR binding site at blpU gene	- none -
fig|171101.1.opr.16	OPR	NC_003098	365356	365476	1	+	121	promoter of rnhB gene	- none -
fig|171101.1.opr.17	OPR	NC_003098	1098017	1097958	-2	-	60	promoter region of gyrA gene	- none -
fig|171101.1.opr.18	OPR	NC_003098	2035580	2035545	-2	-	36	ComE binding site at comCDE operon	- none -
fig|171101.1.opr.19	OPR	NC_003098	2035582	2035540	-1	-	43	ComE retarded fragment at comCDE operon	- none -
fig|171101.1.opr.20	OPR	NC_003098	41645	41673	2	+	29	ComE binding site at comAB operon	- none -
fig|171101.1.opr.21	OPR	NC_003098	41640	41682	3	+	43	ComE retarded fragment at comAB operon	- none -
fig|171101.1.opr.22	OPR	NC_003098	1543617	1543578	-3	-	40	ComE retarded fragment at orf1-2 operon	- none -
fig|171101.1.opr.23	OPR	NC_003098	1727583	1727563	-3	-	21	putative combox site upstream of recA	- none -
fig|171101.1.opr.24	OPR	NC_003098	1469020	1469089	1	+	70	promoter region of LraI operon	- none -
fig|171101.1.opr.25	OPR	NC_003098	31254	31310	3	+	57	promoter of polA gene	- none -
fig|171101.1.opr.26	OPR	NC_003098	1928033	1927984	-2	-	50	promoter of pcpA gene	- none -
fig|171101.1.opr.27	OPR	NC_003098	1995930	1995901	-3	-	30	CtsR retarded fragment at clpC gene	- none -
fig|171101.1.opr.28	OPR	NC_003098	661265	661427	2	+	163	CtsR retarded fragment at clpP gene	- none -
fig|171101.1.opr.29	OPR	NC_003098	726192	726388	3	+	197	CtsR retarded fragment at clpE gene	- none -
fig|171101.1.opr.30	OPR	NC_003098	1704334	1704535	1	+	202	CtsR retarded fragment at groESL operon	- none -
fig|171101.1.opr.31	OPR	NC_003098	726256	726233	-1	-	24	CtsR protected fragment at clpE gene	- none -
fig|171101.1.opr.32	OPR	NC_003098	661350	661372	3	+	23	CtsR protected fragment at clpP gene	- none -
fig|171101.1.opr.33	OPR	NC_003098	1995892	1995866	-1	-	27	CtsR protected fragment at clpC gene	- none -
fig|171101.1.opr.34	OPR	NC_003098	1704418	1704393	-1	-	26	CtsR protected fragment at groESL operon	- none -
fig|171101.1.opr.35	OPR	NC_003098	313076	313676	2	+	601	promoter region of cap1 operon	- none -
fig|171101.1.opr.36	OPR	NC_003098	313077	313676	3	+	600	promoter region of cps14 operon	- none -
fig|171101.1.pbs.2	PBS	NC_003098	191118	191103	-3	-	16	NrdR_Proteobacteria	- none -
fig|171101.1.pbs.3	PBS	NC_003098	515637	515652	3	+	16	NrdR_Proteobacteria	- none -
fig|171101.1.pbs.4	PBS	NC_003098	1061815	1061800	-1	-	16	NrdR_Proteobacteria	- none -
fig|171101.1.pbs.5	PBS	NC_003098	1061862	1061877	3	+	16	NrdR_Proteobacteria	- none -
fig|171101.1.pbs.6	PBS	NC_003098	1173926	1173911	-2	-	16	NrdR_Proteobacteria	- none -
fig|171101.1.pbs.7	PBS	NC_003098	1202224	1202239	1	+	16	NrdR_Proteobacteria	- none -
fig|171101.1.pbs.8	PBS	NC_003098	1974246	1974261	3	+	16	NrdR_Proteobacteria	- none -
fig|171101.1.peg.1	CDS	NC_003098	1	1362	1	+	1362	Chromosomal replication initiator protein DnaA	DNA-replication; <br>Cell Division Subsystem including YidCD; <br>DNA replication cluster 1	gi|15902045
fig|171101.1.peg.2	CDS	NC_003098	1521	2657	3	+	1137	DNA polymerase III beta subunit (EC 2.7.7.7)	DNA-replication; <br>Cell Division Subsystem including YidCD; <br>DNA replication cluster 1	gi|15902046
fig|171101.1.peg.3	CDS	NC_003098	2722	2916	1	+	195	R801 tRNA-Arg	- none -	gi|15902047
fig|171101.1.peg.4	CDS	NC_003098	3000	4115	3	+	1116	GTP-binding and nucleic acid-binding protein YchF	Universal GTPases; <br>YebC	gi|15902048
fig|171101.1.peg.5	CDS	NC_003098	4186	4755	1	+	570	Peptidyl-tRNA hydrolase (EC 3.1.1.29)	Transcription repair cluster; <br>Sporulation-associated proteins with broader functions; <br>Translation termination factors bacterial; <br>Cell division-ribosomal stress proteins cluster	gi|15902049
fig|171101.1.peg.6	CDS	NC_003098	4756	8265	1	+	3510	Transcription-repair coupling factor	Transcription repair cluster; <br>DNA-replication; <br>Transcription factors bacterial; <br>Cell division-ribosomal stress proteins cluster	gi|15902050
fig|171101.1.peg.7	CDS	NC_003098	8323	8589	1	+	267	S4-domain-containing heat shock protein; S4-domain-containing heat shock protein	Cell division-ribosomal stress proteins cluster	gi|15902051
fig|171101.1.peg.8	CDS	NC_003098	8582	8950	2	+	369	Cell division protein DivIC, stabilizes FtsL against RasP cleavage	Cell division-ribosomal stress proteins cluster; <br>Bacterial Cell Division	gi|15902052
fig|171101.1.peg.10	CDS	NC_003098	10335	11612	3	+	1278	tRNA(Ile)-lysidine synthetase	Cell division-ribosomal stress proteins cluster; <br>tRNA processing	gi|15902054
fig|171101.1.peg.11	CDS	NC_003098	11616	12158	3	+	543	Hypoxanthine-guanine phosphoribosyltransferase (EC 2.4.2.8)	Purine conversions; <br>Cell division-ribosomal stress proteins cluster	gi|15902055
fig|171101.1.peg.12	CDS	NC_003098	12174	14132	3	+	1959	Cell division protein FtsH (EC 3.4.24.-)	Cell division-ribosomal stress proteins cluster; <br>Bacterial Cell Division	gi|15902056
fig|171101.1.peg.13	CDS	NC_003098	14254	14733	1	+	480	Competence-specific sigma factor ComX	Competence in Streptococci	gi|15902057
fig|171101.1.peg.14	CDS	NC_003098	20207	20554	2	+	348	IS630-Spn1, transposase Orf1	- none -	gi|15902058
fig|171101.1.peg.15	CDS	NC_003098	20751	20593	-3	-	159	hypothetical protein	- none -	gi|15902059
fig|171101.1.peg.16	CDS	NC_003098	20733	21071	3	+	339	IS630-Spn1, transposase Orf2	- none -	gi|15902060
fig|171101.1.peg.17	CDS	NC_003098	21312	21106	-3	-	207	Degenerate transposase (orf2)	- none -	gi|15902061
fig|171101.1.peg.18	CDS	NC_003098	21604	21455	-1	-	150	Degenerate transposase (orf2)	- none -	gi|15902062
fig|171101.1.peg.19	CDS	NC_003098	21851	21645	-2	-	207	Degenerate transposase (orf1)	- none -	gi|15902063
fig|171101.1.peg.20	CDS	NC_003098	22162	22404	1	+	243	Competence positive regulator ComW	Competence in Streptococci	gi|15902064
fig|171101.1.peg.21	CDS	NC_003098	22635	23921	3	+	1287	Adenylosuccinate synthetase (EC 6.3.4.4)	Purine conversions; <br>SA:14-24; <br>CBSS-262719.3.peg.410	gi|15902065
fig|171101.1.peg.22	CDS	NC_003098	24122	24589	2	+	468	tRNA-specific adenosine-34 deaminase (EC 3.5.4.-)	tRNA processing	gi|15902066
fig|171101.1.peg.23	CDS	NC_003098	24776	25219	2	+	444	Deoxyuridine 5&#39;-triphosphate nucleotidohydrolase (EC 3.6.1.23)	Housecleaning enzymes; <br>Nudix proteins (nucleoside triphosphate hydrolases); <br>Housecleaning nucleoside triphosphate pyrophosphatases	gi|15902067
fig|171101.1.peg.24	CDS	NC_003098	25158	25736	3	+	579	hypothetical protein	- none -	gi|15902068
fig|171101.1.peg.25	CDS	NC_003098	25849	27111	1	+	1263	DNA repair protein RadA	DNA repair, bacterial; <br>Proteolysis in bacteria, ATP-dependent	gi|15902069
fig|171101.1.peg.27	CDS	NC_003098	27706	28365	1	+	660	hypothetical protein	- none -	gi|15902071
fig|171101.1.peg.29	CDS	NC_003098	30016	29624	-1	-	393	Transposase (orf1)	- none -	gi|15902073
fig|171101.1.peg.30	CDS	NC_003098	30481	30143	-1	-	339	hypothetical protein	- none -	gi|15902074
fig|171101.1.peg.31	CDS	NC_003098	31053	30700	-3	-	354	hypothetical protein	- none -	gi|15902075
fig|171101.1.peg.32	CDS	NC_003098	31306	33939	1	+	2634	DNA polymerase I (EC 2.7.7.7)	DNA-replication; <br>DNA Repair Base Excision	gi|15902076
fig|171101.1.peg.33	CDS	NC_003098	34024	34461	1	+	438	Succinyl-CoA synthetase, alpha subunit-related enzymes	- none -	gi|15902077
fig|171101.1.peg.35	CDS	NC_003098	35811	36980	3	+	1170	Aromatic amino acid aminotransferase gamma (EC 2.6.1.57) @ N-acetyl-L,L-diaminopimelate aminotransferase (EC 2.6.1.-)	Lysine Biosynthesis DAP Pathway, GJO scratch; <br>Phenylalanine and Tyrosine Branches from Chorismate; <br>Lysine Biosynthesis DAP Pathway	gi|15902079
fig|171101.1.peg.36	CDS	NC_003098	36977	37747	2	+	771	DNA recombination and repair protein RecO	CBSS-176299.4.peg.1292; <br>DNA repair, bacterial RecFOR pathway	gi|15902080
fig|171101.1.peg.37	CDS	NC_003098	37744	38736	1	+	993	Phosphate:acyl-ACP acyltransferase PlsX	COG1399; <br>Glycerolipid and Glycerophospholipid Metabolism in Bacteria	gi|15902081
fig|171101.1.peg.38	CDS	NC_003098	38742	38975	3	+	234	Acyl carrier protein	COG1399; <br>Fatty Acid Biosynthesis FASII; <br>Glycerolipid and Glycerophospholipid Metabolism in Bacteria	gi|15902082
fig|171101.1.peg.39	CDS	NC_003098	39018	39311	3	+	294	Degenerate transposase (orf2)	- none -	gi|15902083
fig|171101.1.peg.40	CDS	NC_003098	39514	39744	1	+	231	Bacteriocin BlpU	- none -	gi|15902084
fig|171101.1.peg.41	CDS	NC_003098	40991	40224	-2	-	768	IS1167, transposase (ORF2)	- none -	gi|15902085
fig|171101.1.peg.42	CDS	NC_003098	41500	40982	-1	-	519	Transposase (orf1)	- none -	gi|15902086
fig|171101.1.peg.43	CDS	NC_003098	41902	44055	1	+	2154	Competence-stimulating peptide ABC transporter ATP-binding protein ComA	Competence in Streptococci	gi|15902087
fig|171101.1.peg.44	CDS	NC_003098	44068	45417	1	+	1350	Competence-stimulating peptide ABC transporter permease protein ComB	Competence in Streptococci	gi|15902088
fig|171101.1.peg.47	CDS	NC_003098	50314	51756	1	+	1443	Amidophosphoribosyltransferase (EC 2.4.2.14)	De Novo Purine Biosynthesis	gi|15902091
fig|171101.1.peg.48	CDS	NC_003098	51793	52815	1	+	1023	Phosphoribosylformylglycinamidine cyclo-ligase (EC 6.3.3.1)	De Novo Purine Biosynthesis	gi|15902092
fig|171101.1.peg.49	CDS	NC_003098	52812	53357	3	+	546	Phosphoribosylglycinamide formyltransferase (EC 2.1.2.2)	De Novo Purine Biosynthesis; <br>5-FCL-like protein; <br>Glutathione-regulated potassium-efflux system and associated functions	gi|15902093
fig|171101.1.peg.50	CDS	NC_003098	53441	53950	2	+	510	Teicoplanin resistance protein	- none -	gi|15902094
fig|171101.1.peg.52	CDS	NC_003098	55644	56906	3	+	1263	Phosphoribosylamine--glycine ligase (EC 6.3.4.13)	De Novo Purine Biosynthesis	gi|15902096
fig|171101.1.peg.55	CDS	NC_003098	58885	59112	1	+	228	hypothetical protein	- none -	gi|15902099
fig|171101.1.peg.56	CDS	NC_003098	59175	60473	3	+	1299	Adenylosuccinate lyase (EC 4.3.2.2)	De Novo Purine Biosynthesis; <br>Purine conversions	gi|15902100
fig|171101.1.peg.57	CDS	NC_003098	64466	60528	-2	-	3939	Beta-hexosaminidase (EC 3.2.1.52)	N-Acetyl-Galactosamine and Galactosamine Utilization; <br>Chitin and N-acetylglucosamine utilization; <br>Purine Utilization	gi|15902101
fig|171101.1.peg.59	CDS	NC_003098	65845	67632	1	+	1788	Beta-galactosidase 3	N-Acetyl-Galactosamine and Galactosamine Utilization; <br>Galactosylceramide and Sulfatide metabolism	gi|15902103
fig|171101.1.peg.60	CDS	NC_003098	67629	68105	3	+	477	Predicted PTS system, galactosamine-specific IIB component (EC 2.7.1.69)	N-Acetyl-Galactosamine and Galactosamine Utilization	gi|15902104
fig|171101.1.peg.61	CDS	NC_003098	68133	69038	3	+	906	Predicted PTS system, galactosamine-specific IIC component (EC 2.7.1.69)	N-Acetyl-Galactosamine and Galactosamine Utilization	gi|15902105
fig|171101.1.peg.63	CDS	NC_003098	69847	70251	1	+	405	Predicted PTS system, galactosamine-specific IIA component (EC 2.7.1.69)	N-Acetyl-Galactosamine and Galactosamine Utilization	gi|15902107
fig|171101.1.peg.64	CDS	NC_003098	70549	71715	1	+	1167	Galactosamine-6-phosphate isomerase (EC 5.3.1.-)	N-Acetyl-Galactosamine and Galactosamine Utilization	gi|15902108
fig|171101.1.peg.65	CDS	NC_003098	71831	72868	2	+	1038	Aldose 1-epimerase (EC 5.1.3.3)	Maltose and Maltodextrin Utilization; <br>Entner-Doudoroff Pathway; <br>Lactose and Galactose Uptake and Utilization	gi|15902109
fig|171101.1.peg.66	CDS	NC_003098	73075	73929	1	+	855	Glyoxalase family protein	- none -	gi|15902110
fig|171101.1.peg.67	CDS	NC_003098	74079	74336	3	+	258	Protein of unknown function DUF156	- none -	gi|15902111
fig|171101.1.peg.69	CDS	NC_003098	76547	76705	2	+	159	hypothetical protein	- none -	gi|15902113
fig|171101.1.peg.70	CDS	NC_003098	76686	78065	3	+	1380	Potassium uptake protein TrkH	Hyperosmotic potassium uptake; <br>Potassium homeostasis	gi|15902114
fig|171101.1.peg.72	CDS	NC_003098	79054	79593	1	+	540	Glycosyltransferase (EC 2.4.1.-)	- none -	gi|15902116
fig|171101.1.peg.74	CDS	NC_003098	79660	80070	1	+	411	Glycosyltransferase involved in cell wall biogenesis (EC 2.4.-.-)	- none -	gi|15902118
fig|171101.1.peg.75	CDS	NC_003098	80186	83671	2	+	3486	Cell wall surface anchor family protein	Sortase	gi|15902119
fig|171101.1.peg.76	CDS	NC_003098	83838	84536	3	+	699	DNA-binding response regulator	- none -	gi|15902120
fig|171101.1.peg.77	CDS	NC_003098	84533	85585	2	+	1053	Two component system histidine kinase (EC 2.7.3.-)	- none -	gi|15902121
fig|171101.1.peg.78	CDS	NC_003098	85780	86391	1	+	612	SSU ribosomal protein S4p (S9e)	CBSS-393130.3.peg.794; <br>Ribosome SSU bacterial	gi|15902122
fig|171101.1.peg.79	CDS	NC_003098	86559	86735	3	+	177	IS630-Spn1, transposase Orf1	- none -	gi|15902123
fig|171101.1.peg.80	CDS	NC_003098	87044	87313	2	+	270	Putative uncharacterized protein spr0080	- none -	gi|15902124
fig|171101.1.peg.81	CDS	NC_003098	87777	88736	3	+	960	ABC transporter, permease protein	- none -	gi|15902125
fig|171101.1.peg.82	CDS	NC_003098	88750	89673	1	+	924	ABC transporter, permease protein	- none -	gi|15902126
fig|171101.1.peg.84	CDS	NC_003098	91678	92664	1	+	987	Rhodanese domain protein UPF0176, Firmicutes subgroup	Single-Rhodanese-domain proteins	gi|15902128
fig|171101.1.peg.86	CDS	NC_003098	94782	93718	-3	-	1065	Putative uncharacterized protein spr0086	- none -	gi|15902130
fig|171101.1.peg.87	CDS	NC_003098	95807	94845	-2	-	963	FIG015389: hypothetical membrane associated protein	CBSS-218494.4.peg.228	gi|15902131
fig|171101.1.peg.88	CDS	NC_003098	96342	95749	-3	-	594	FIG04612: Integral membrane protein (putative)	CBSS-218494.4.peg.228	gi|15902132
fig|171101.1.peg.89	CDS	NC_003098	96655	96329	-1	-	327	FIG014387: Transcriptional regulator, PadR family	CBSS-1352.1.peg.856; <br>CBSS-218494.4.peg.228	gi|15902133
fig|171101.1.peg.90	CDS	NC_003098	97960	96794	-1	-	1167	Cyanate permease	- none -	gi|15902134
fig|171101.1.peg.91	CDS	NC_003098	98018	99175	2	+	1158	Glycosyl transferase, group 2 family protein (EC 2.4.1.-)	- none -	gi|15902135
fig|171101.1.peg.92	CDS	NC_003098	99217	101067	1	+	1851	Capsular polysaccharide biosynthesis protein capD	- none -	gi|15902136
fig|171101.1.peg.93	CDS	NC_003098	102095	101463	-2	-	633	Phosphoglycolate phosphatase (EC 3.1.3.18)	2-phosphoglycolate salvage; <br>Housecleaning enzymes; <br>Glycolate, glyoxylate interconversions	gi|15902137
fig|171101.1.peg.94	CDS	NC_003098	102989	102117	-2	-	873	L-serine dehydratase, alpha subunit (EC 4.3.1.17)	Glycine and Serine Utilization; <br>Pyruvate Alanine Serine Interconversions	gi|15902138
fig|171101.1.peg.95	CDS	NC_003098	103669	102998	-1	-	672	L-serine dehydratase, beta subunit (EC 4.3.1.17)	Glycine and Serine Utilization; <br>Pyruvate Alanine Serine Interconversions	gi|15902139
fig|171101.1.peg.96	CDS	NC_003098	103911	104414	3	+	504	Aggregation promoting factor	- none -	gi|15902140
fig|171101.1.peg.97	CDS	NC_003098	104785	104537	-1	-	249	hypothetical protein	- none -	gi|15902141
fig|171101.1.peg.98	CDS	NC_003098	105242	105490	2	+	249	bacteriocin, putative	- none -	gi|15902142
fig|171101.1.peg.99	CDS	NC_003098	105545	107653	2	+	2109	ABC transporter membrane-spanning permease - amino acid transport	- none -	gi|15902143
fig|171101.1.peg.100	CDS	NC_003098	107650	108291	1	+	642	ABC transporter ATP-binding protein	- none -	gi|15902144
fig|171101.1.peg.101	CDS	NC_003098	108506	109303	2	+	798	Amino acid ABC transporter, amino acid-binding/permease protein	- none -	gi|15902145
fig|171101.1.peg.102	CDS	NC_003098	109269	110516	3	+	1248	Argininosuccinate synthase (EC 6.3.4.5)	- none -	gi|15902146
fig|171101.1.peg.103	CDS	NC_003098	110545	111936	1	+	1392	Argininosuccinate lyase (EC 4.3.2.1)	- none -	gi|15902147
fig|171101.1.peg.104	CDS	NC_003098	113124	112225	-3	-	900	hypothetical protein	- none -	gi|15902148
fig|171101.1.peg.105	CDS	NC_003098	113542	113775	1	+	234	Transporter, truncation	- none -	gi|15902149
fig|171101.1.peg.106	CDS	NC_003098	113839	115773	1	+	1935	Peptide ABC transporter ATP binding/permease protein	- none -	gi|15902150
fig|171101.1.peg.107	CDS	NC_003098	115766	116233	2	+	468	hypothetical protein	- none -	gi|15902151
fig|171101.1.peg.108	CDS	NC_003098	116230	117582	1	+	1353	hypothetical protein	- none -	gi|15902152
fig|171101.1.peg.109	CDS	NC_003098	117728	118108	2	+	381	hypothetical protein	- none -	gi|15902153
fig|171101.1.peg.110	CDS	NC_003098	118931	118611	-2	-	321	hypothetical protein	- none -	gi|15902154
fig|171101.1.peg.111	CDS	NC_003098	119688	120059	3	+	372	hypothetical protein	- none -	gi|15902155
fig|171101.1.peg.112	CDS	NC_003098	120067	120279	1	+	213	hypothetical protein	- none -	gi|15902156
fig|171101.1.peg.113	CDS	NC_003098	121084	122142	1	+	1059	hypothetical protein	- none -	gi|15902157
fig|171101.1.peg.114	CDS	NC_003098	122441	123433	2	+	993	hypothetical protein	- none -	gi|15902158
fig|171101.1.peg.115	CDS	NC_003098	123810	124184	3	+	375	hypothetical protein	- none -	gi|15902159
fig|171101.1.peg.116	CDS	NC_003098	124191	124373	3	+	183	hypothetical protein	- none -	gi|15902160
fig|171101.1.peg.117	CDS	NC_003098	124392	125294	3	+	903	hypothetical protein	- none -	gi|15902161
fig|171101.1.peg.118	CDS	NC_003098	125317	125703	1	+	387	hypothetical protein	- none -	gi|15902162
fig|171101.1.peg.119	CDS	NC_003098	125670	126428	3	+	759	hypothetical protein	- none -	gi|15902163
fig|171101.1.peg.120	CDS	NC_003098	127503	127802	3	+	300	hypothetical protein	- none -	gi|15902164
fig|171101.1.peg.121	CDS	NC_003098	128356	130215	1	+	1860	Surface protein pspA precursor	- none -	gi|15902165
fig|171101.1.peg.123	CDS	NC_003098	131851	132333	1	+	483	MutT/nudix family protein	- none -	gi|15902167
fig|171101.1.peg.124	CDS	NC_003098	132343	134256	1	+	1914	tRNA uridine 5-carboxymethylaminomethyl modification enzyme GidA	RNA modification and chromosome partitioning cluster	gi|15902168
fig|171101.1.peg.126	CDS	NC_003098	136550	136317	-2	-	234	Protein of unknown function DUF1447	Bacterial RNA-metabolizing Zn-dependent hydrolases; <br>Conserved gene cluster associated with Met-tRNA formyltransferase; <br>At5g63420	gi|15902170
fig|171101.1.peg.127	CDS	NC_003098	137520	137368	-3	-	153	Two-peptide bacteriocin peptide CibB	Fratricide in Streptococcus	gi|15902171
fig|171101.1.peg.128	CDS	NC_003098	137707	137522	-1	-	186	Two-peptide bacteriocin peptide CibA	Fratricide in Streptococcus	gi|15902172
fig|171101.1.peg.129	CDS	NC_003098	137885	138568	2	+	684	Inactive homolog of metal-dependent proteases, putative molecular chaperone	YjeE; <br>Bacterial RNA-metabolizing Zn-dependent hydrolases; <br>Conserved gene cluster associated with Met-tRNA formyltransferase; <br>Ribosome biogenesis bacterial; <br>YgjD and YeaZ; <br>YrdC-YciO-Sua5 protein family; <br>At5g63420	gi|15902173
fig|171101.1.peg.130	CDS	NC_003098	138565	139002	1	+	438	Ribosomal-protein-S18p-alanine acetyltransferase (EC 2.3.1.-)	Bacterial RNA-metabolizing Zn-dependent hydrolases; <br>Conserved gene cluster associated with Met-tRNA formyltransferase; <br>Ribosome biogenesis bacterial; <br>YrdC-YciO-Sua5 protein family; <br>At5g63420	gi|15902174
fig|171101.1.peg.131	CDS	NC_003098	138992	140002	2	+	1011	YgjD/Kae1/Qri7 family, required for N6-threonylcarbamoyl adenosine t(6)A37 modification in tRNA	Bacterial RNA-metabolizing Zn-dependent hydrolases; <br>Conserved gene cluster associated with Met-tRNA formyltransferase; <br>YgjD and YeaZ; <br>YrdC-YciO-Sua5 protein family; <br>At5g63420; <br>Macromolecular synthesis operon	gi|15902175
fig|171101.1.peg.132	CDS	NC_003098	140428	140042	-1	-	387	Degenerate transposase (orf2)	- none -	gi|15902176
fig|171101.1.peg.133	CDS	NC_003098	140970	140419	-3	-	552	Degenerate transposase (orf2)	- none -	gi|15902177
fig|171101.1.peg.134	CDS	NC_003098	142307	142041	-2	-	267	Degenerative transposase	- none -	gi|15902178
fig|171101.1.peg.135	CDS	NC_003098	142595	143809	2	+	1215	Exopolysaccharide biosynthesis glycosyltransferase EpsF (EC 2.4.1.-)	- none -	gi|15902179
fig|171101.1.peg.136	CDS	NC_003098	143802	144755	3	+	954	Glycosyl transferase, family 2, (EC 2.4.1.-)	- none -	gi|15902180
fig|171101.1.peg.137	CDS	NC_003098	144765	146381	3	+	1617	ABC transporter ATP-binding/membrane spanning protein - multidrug resistance	- none -	gi|15902181
fig|171101.1.peg.138	CDS	NC_003098	147164	147919	2	+	756	hypothetical protein	- none -	gi|15902182
fig|171101.1.peg.139	CDS	NC_003098	147932	149104	2	+	1173	UDP-glucose dehydrogenase (EC 1.1.1.22)	Nucleoside Catabolism cluster	gi|15902183
fig|171101.1.peg.140	CDS	NC_003098	149499	150362	3	+	864	Positive transcriptional regulator, MutR family	- none -	gi|15902184
fig|171101.1.peg.141	CDS	NC_003098	150653	150886	2	+	234	hypothetical protein	- none -	gi|15902185
fig|171101.1.peg.142	CDS	NC_003098	150908	151585	2	+	678	hypothetical protein	- none -	gi|15902186
fig|171101.1.peg.143	CDS	NC_003098	151597	152262	1	+	666	hypothetical protein	- none -	gi|15902187
fig|171101.1.peg.145	CDS	NC_003098	153770	154366	2	+	597	Branched-chain amino acid transport protein azlC	- none -	gi|15902189
fig|171101.1.peg.146	CDS	NC_003098	154470	155300	3	+	831	Cysteine ABC transporter, substrate-binding protein	- none -	gi|15902190
fig|171101.1.peg.147	CDS	NC_003098	155454	156308	3	+	855	Methionine ABC transporter substrate-binding protein	Methionine Degradation; <br>Methionine Biosynthesis	gi|15902191
fig|171101.1.peg.148	CDS	NC_003098	156408	157781	3	+	1374	N-acyl-L-amino acid amidohydrolase (EC 3.5.1.14)	- none -	gi|15902192
fig|171101.1.peg.149	CDS	NC_003098	157774	158835	1	+	1062	Methionine ABC transporter ATP-binding protein	Methionine Degradation; <br>Methionine Biosynthesis	gi|15902193
fig|171101.1.peg.150	CDS	NC_003098	158837	159529	2	+	693	Methionine ABC transporter permease protein	Methionine Degradation; <br>Methionine Biosynthesis	gi|15902194
fig|171101.1.peg.151	CDS	NC_003098	160128	159559	-3	-	570	Substrate-specific component BL0695 of predicted ECF transporter	ECF class transporters	gi|15902195
fig|171101.1.peg.152	CDS	NC_003098	160263	160877	3	+	615	hypothetical protein	- none -	gi|15902196
fig|171101.1.peg.153	CDS	NC_003098	161830	162525	1	+	696	Two-component sensor kinase YesM (EC 2.7.3.-)	Fructooligosaccharides(FOS) and Raffinose Utilization	gi|15902197
fig|171101.1.peg.154	CDS	NC_003098	162537	163823	3	+	1287	Two-component response regulator yesN	- none -	gi|15902198
fig|171101.1.peg.155	CDS	NC_003098	163827	164408	3	+	582	hypothetical protein	- none -	gi|15902199
fig|171101.1.peg.156	CDS	NC_003098	164354	164956	2	+	603	Ribonucleotide reduction protein NrdI	Ribonucleotide reduction	gi|15902200
fig|171101.1.peg.157	CDS	NC_003098	166511	165249	-2	-	1263	Mn2+ and Fe2+ transporters of the NRAMP family	- none -	gi|15902201
fig|171101.1.peg.158	CDS	NC_003098	167279	166821	-2	-	459	Conserved domain protein SP0160	- none -	gi|15902202
fig|171101.1.peg.160	CDS	NC_003098	168072	170021	3	+	1950	DNA mismatch repair protein MutL	DNA repair, bacterial MutL-MutS system	gi|15902204
fig|171101.1.peg.161	CDS	NC_003098	170813	170346	-2	-	468	6,7-dimethyl-8-ribityllumazine synthase (EC 2.5.1.78)	Riboflavin, FMN and FAD metabolism in plants; <br>Riboflavin, FMN and FAD metabolism	gi|15902205
fig|171101.1.peg.162	CDS	NC_003098	172019	170814	-2	-	1206	3,4-dihydroxy-2-butanone 4-phosphate synthase (EC 4.1.99.12) / GTP cyclohydrolase II (EC 3.5.4.25)	Riboflavin, FMN and FAD metabolism in plants; <br>Riboflavin, FMN and FAD metabolism in plants; <br>Riboflavin, FMN and FAD metabolism; <br>Riboflavin, FMN and FAD metabolism; <br>riboflavin to FAD	gi|15902206
fig|171101.1.peg.163	CDS	NC_003098	172674	172039	-3	-	636	Riboflavin synthase alpha chain (EC 2.5.1.9)	Riboflavin, FMN and FAD metabolism in plants; <br>Riboflavin, FMN and FAD metabolism; <br>riboflavin to FAD	gi|15902207
fig|171101.1.peg.164	CDS	NC_003098	173759	172659	-2	-	1101	Diaminohydroxyphosphoribosylaminopyrimidine deaminase (EC 3.5.4.26) / 5-amino-6-(5-phosphoribosylamino)uracil reductase (EC 1.1.1.193)	Riboflavin, FMN and FAD metabolism in plants; <br>Riboflavin, FMN and FAD metabolism in plants; <br>Riboflavin, FMN and FAD metabolism; <br>Riboflavin, FMN and FAD metabolism	gi|15902208
fig|171101.1.peg.165	CDS	NC_003098	174163	174756	1	+	594	Holliday junction DNA helicase RuvA	DNA-replication; <br>RuvABC plus a hypothetical; <br>YebC	gi|15902209
fig|171101.1.peg.166	CDS	NC_003098	174766	175329	1	+	564	DNA-3-methyladenine glycosylase (EC 3.2.2.20)	DNA Repair Base Excision	gi|15902210
fig|171101.1.peg.167	CDS	NC_003098	175326	176003	3	+	678	CAAX amino terminal protease family protein	- none -	gi|15902211
fig|171101.1.peg.168	CDS	NC_003098	177189	176158	-3	-	1032	Muramoyltetrapeptide carboxypeptidase (EC 3.4.17.13)	Murein Hydrolases; <br>Metallocarboxypeptidases (EC 3.4.17.-); <br>Recycling of Peptidoglycan Amino Acids	gi|15902212
fig|171101.1.peg.169	CDS	NC_003098	178148	177444	-2	-	705	Integral membrane protein	- none -	gi|15902213
fig|171101.1.peg.170	CDS	NC_003098	179083	178139	-1	-	945	Magnesium and cobalt transport protein CorA	- none -	gi|15902214
fig|171101.1.peg.171	CDS	NC_003098	179215	182046	1	+	2832	Excinuclease ABC subunit A	DNA repair, UvrABC system	gi|15902215
fig|171101.1.peg.172	CDS	NC_003098	182039	183100	2	+	1062	Aminopeptidase YpdF (MP-, MA-, MS-, AP-, NP- specific)	Protein degradation	gi|15902216
fig|171101.1.peg.173	CDS	NC_003098	183232	183630	1	+	399	Transcriptional regulator SpxA2	Competence in Streptococci	gi|15902217
fig|171101.1.peg.174	CDS	NC_003098	183696	184265	3	+	570	hypothetical protein	- none -	gi|15902218
fig|171101.1.peg.175	CDS	NC_003098	184352	184618	2	+	267	Hypothetical protein possible functionally linked with Alanyl-tRNA synthetase	CBSS-279010.5.peg.3195; <br>CBSS-257314.1.peg.488	gi|15902219
fig|171101.1.peg.176	CDS	NC_003098	184622	185041	2	+	420	Putative Holliday junction resolvase (EC 3.1.-.-)	CBSS-279010.5.peg.3195; <br>CBSS-257314.1.peg.488	gi|15902220
fig|171101.1.peg.177	CDS	NC_003098	185057	185362	2	+	306	Ortholog of S. aureus MRSA252 (BX571856) SAR1694	CBSS-279010.5.peg.3195	gi|15902221
fig|171101.1.peg.178	CDS	NC_003098	185813	187069	2	+	1257	Dihydrofolate synthase (EC 6.3.2.12) / Folylpolyglutamate synthase (EC 6.3.2.17)	Folate Biosynthesis; <br>Folate Biosynthesis	gi|15902222
fig|171101.1.peg.179	CDS	NC_003098	187066	187584	1	+	519	hypothetical protein	- none -	gi|15902223
fig|171101.1.peg.181	CDS	NC_003098	189340	189483	1	+	144	Induced during competence	- none -	gi|15902225
fig|171101.1.peg.183	CDS	NC_003098	191172	193385	3	+	2214	Ribonucleotide reductase of class III (anaerobic), large subunit (EC 1.17.4.2)	Ribonucleotide reduction	gi|15902227
fig|171101.1.peg.184	CDS	NC_003098	193581	194087	3	+	507	Acetyltransferase (EC 2.3.1.-)	- none -	gi|15902228
fig|171101.1.peg.185	CDS	NC_003098	194080	194670	1	+	591	Ribonucleotide reductase of class III (anaerobic), activating protein (EC 1.97.1.4)	Ribonucleotide reduction	gi|15902229
fig|171101.1.peg.186	CDS	NC_003098	194667	195284	3	+	618	hypothetical protein	- none -	gi|15902230
fig|171101.1.peg.187	CDS	NC_003098	195551	195859	2	+	309	SSU ribosomal protein S10p (S20e)	Ribosome SSU bacterial	gi|15902231
fig|171101.1.peg.188	CDS	NC_003098	196076	196702	2	+	627	LSU ribosomal protein L3p (L3e)	Ribosome LSU bacterial	gi|15902232
fig|171101.1.peg.189	CDS	NC_003098	196727	197350	2	+	624	LSU ribosomal protein L4p (L1e)	Ribosome LSU bacterial	gi|15902233
fig|171101.1.peg.190	CDS	NC_003098	197350	197646	1	+	297	LSU ribosomal protein L23p (L23Ae)	Ribosome LSU bacterial	gi|15902234
fig|171101.1.peg.191	CDS	NC_003098	197664	198497	3	+	834	LSU ribosomal protein L2p (L8e)	Ribosome LSU bacterial	gi|15902235
fig|171101.1.peg.192	CDS	NC_003098	198601	198882	1	+	282	SSU ribosomal protein S19p (S15e)	Ribosome SSU bacterial	gi|15902236
fig|171101.1.peg.193	CDS	NC_003098	199198	198743	-1	-	456	hypothetical protein	- none -	gi|15902237
fig|171101.1.peg.194	CDS	NC_003098	198894	199238	3	+	345	LSU ribosomal protein L22p (L17e)	Ribosome LSU bacterial	gi|15902238
fig|171101.1.peg.195	CDS	NC_003098	199251	199904	3	+	654	SSU ribosomal protein S3p (S3e)	Ribosome SSU bacterial	gi|15902239
fig|171101.1.peg.196	CDS	NC_003098	199908	200321	3	+	414	LSU ribosomal protein L16p (L10e)	Ribosome LSU bacterial	gi|15902240
fig|171101.1.peg.197	CDS	NC_003098	200331	200537	3	+	207	LSU ribosomal protein L29p (L35e)	Ribosome LSU bacterial	gi|15902241
fig|171101.1.peg.198	CDS	NC_003098	200562	200822	3	+	261	SSU ribosomal protein S17p (S11e)	Ribosome SSU bacterial	gi|15902242
fig|171101.1.peg.199	CDS	NC_003098	200848	201216	1	+	369	LSU ribosomal protein L14p (L23e)	Ribosome LSU bacterial	gi|15902243
fig|171101.1.peg.200	CDS	NC_003098	201294	201599	3	+	306	LSU ribosomal protein L24p (L26e)	Ribosome LSU bacterial	gi|15902244
fig|171101.1.peg.201	CDS	NC_003098	201623	202165	2	+	543	LSU ribosomal protein L5p (L11e)	Ribosome LSU bacterial	gi|15902245
fig|171101.1.peg.202	CDS	NC_003098	202183	202452	1	+	270	SSU ribosomal protein S14p (S29e) ## Zinc-independent	Ribosome SSU bacterial	gi|15902246
fig|171101.1.peg.203	CDS	NC_003098	202737	203135	3	+	399	SSU ribosomal protein S8p (S15Ae)	Ribosome SSU bacterial	gi|15902247
fig|171101.1.peg.204	CDS	NC_003098	203327	203863	2	+	537	LSU ribosomal protein L6p (L9e)	Ribosome LSU bacterial	gi|15902248
fig|171101.1.peg.205	CDS	NC_003098	203947	204303	1	+	357	LSU ribosomal protein L18p (L5e)	Ribosome LSU bacterial	gi|15902249
fig|171101.1.peg.206	CDS	NC_003098	204321	204815	3	+	495	SSU ribosomal protein S5p (S2e)	Ribosomal protein S5p acylation; <br>Ribosome SSU bacterial	gi|15902250
fig|171101.1.peg.207	CDS	NC_003098	204829	205011	1	+	183	LSU ribosomal protein L30p (L7e)	Ribosome LSU bacterial	gi|15902251
fig|171101.1.peg.208	CDS	NC_003098	205156	205596	1	+	441	LSU ribosomal protein L15p (L27Ae)	Ribosome LSU bacterial	gi|15902252
fig|171101.1.peg.209	CDS	NC_003098	205609	206919	1	+	1311	Preprotein translocase secY subunit (TC 3.A.5.1.1)	- none -	gi|15902253
[truncated: 2,024 more rows]

## Sheet: Mitis
Feature ID	Type	Contig	Start	Stop	Frame	Strand	Length (bp)	Function	Subsystem	NCBI GI	locus
[truncated: 2,265 more rows]

[truncated: 5 more sheets: FX_Pseudo (A) vs. SPN R6 (B), SEQ_Pseudo(A) vs. SPN R6(B), FX_Pseudo(A) vs. Mitis(B), SEQ_Pseudo(A) vs. Mitis(B), Capsule Locus PBP1A - PBP2x]
